# Supplementary material for: Hypnozoite depletion in successive Plasmodium vivax relapses
Source: PLoS Negl Trop Dis. 2022 Jul 22;16(7):e0010648. doi: 10.1371/journal.pntd.0010648 (PMC9348653; doi:10.1371/journal.pntd.0010648)
Supplement: S1 Data — The first shows the counts and distribution of all 28 detected pvsmp1 haplotypes, the second shows the haplotypes by relapse, and the third gives information about each detected relapse. (XLSX) [file pntd.0010648.s003.xlsx]

## Sheet: Haplotypes Detected
s_Sample	h_popUID	p_TotalPopulationSampCnt	h_PopFrac	h_SampCnt	h_SampFrac	h_ClusterCnt	s_ReadCntTotUsed	s_FinalClusterCnt	c_clusterID	c_AveragedFrac	c_ReadFrac	c_ReadCnt	c_RepCnt	c_Consensus	c_InputCnt	R1_name	R1_MapFrac	R1_ReadCnt	R1_totalReadCnt	R2_name	R2_MapFrac	R2_ReadCnt	R2_ClusCnt	R2_totalReadCnt
SCR008R_J16	Eijkman.01	129	0.16143	31	0.24031	31	6922(99.6%)	1	0	1	1	6922	2	GACTGCAGTGAATGCACAGATTAAGAAAGTCGAAGATGATATTAACACACAAAATGAGGAGCTTAAAAAGATAGAAAATGAAGCCAATAAAACTGCTGAAAAGGCTAAATTTACTGCC	12	MID21	1	1418	1418	MID22	1	5504	6	5504
SCR015R_J16	Eijkman.10	129	0.0276521	6	0.0465116	6	6544(97.7%)	2	0	0.960308	0.958894	6275	2	GACTGCAGTGAATGCACAGATTAAGAAAGTCGAAGCTGATATTAAAGCAGAAGATGATAAGATTAAAACGATAGGAAGTGATAGCACTAAAACTACTGAAAAGACCCAATCGATGGCC	8	MID10	0.956365	4252	4446	MID11	0.964252	2023	4	2098
SCR015R_J16	Eijkman.00	129	0.129529	32	0.248062	32	6544(97.7%)	2	1	0.0396915	0.0411064	269	2	GGATGGAGTGAAAACAGAGATTAAGAAAGTCGAAGATGATATTAAAAAGCAAGATGAGGAACTTAAAAAGTTAGGAAATGTTAACAGTCAAGATAGTAAAAAGAACGAATTTATTGCC	2	MID10	0.0436347	194	4446	MID11	0.0357483	75	1	2098
SCR017R_J15	Eijkman.05	129	0.064442	12	0.0930233	12	1759(96.4%)	3	0	0.964171	0.956794	1683	2	GGATGGAGTGAAAACAGAGATTAAGAAAGTCGAAGATGATATTAAAAAGCAAGATGAGGAGCTTAAAAAGATAGAAAATGATAGCACTAAAACTACTGAAAAGGCTAAATTTACTGCC	7	MID17	0.944947	1150	1217	MID18	0.983395	533	1	542
SCR017R_J15	Eijkman.01	129	0.16143	31	0.24031	31	1759(96.4%)	3	1	0.0255657	0.0318363	56	2	GACTGCAGTGAATGCACAGATTAAGAAAGTCGAAGATGATATTAACACACAAAATGAGGAGCTTAAAAAGATAGAAAATGAAGCCAATAAAACTGCTGAAAAGGCTAAATTTACTGCC	2	MID17	0.0419063	51	1217	MID18	0.00922509	5	1	542
SCR017R_J15	Eijkman.00	129	0.129529	32	0.248062	32	1759(96.4%)	3	2	0.0102636	0.0113701	20	2	GGATGGAGTGAAACAGAGATTAAGAAAGTCGAAGATGATATTAAAAAGCAAGATGAGGAACTTAAAAAGTTAGGAAATGTTAACAGTCAAGATAGTAAAAAGAACGAATTTATTGCC	2	MID17	0.0131471	16	1217	MID18	0.00738007	4	1	542
SCR019R_J16	Eijkman.06	129	0.0621053	12	0.0930233	12	12958(99.6%)	1	0	1	1	12958	2	GACTGCAGTGAATGAAGAGGTTAAGAAAGTCGAAGCTGATATTAAAGCAGAAGATGATAAGATTAAAAAGATAGAAAATGAAGCCAATAAAGCTGCTGAAAAGACCCAATCGATGGCC	8	MID23	1	6325	6325	MID24	1	6633	2	6633
SCR022R_J16	Eijkman.03	129	0.0634095	15	0.116279	15	8582(99.8%)	1	0	1	1	8582	2	GGATGGAGTGAAAACAGAGATTAAGAAAGTCGAAGCTGATATTAAAGCAGAAGATGATAAGATTAAAACGATAGGAAGTGATAGCACTAAAACTACTGAAAAGACCCAATCGATGGCC	4	MID3	1	3194	3194	MID4	1	5388	2	5388
SCR025R_J16	Eijkman.07	129	0.0540536	11	0.0852713	11	5149(99.2%)	1	0	1	1	5149	2	GACTGCAGTGAATGAAGAGGTTAAGAAAGTCGAAGCTGATATTAAAGCAGAAGATGATAAGATTAAAACGATAGGAAGTGATAGCACTAAAACTACTGAAAAGGCTAAATTTACTGCC	9	MID17	1	4439	4439	MID18	1	710	7	710
SCR035R_J15	Eijkman.03	129	0.0634095	15	0.116279	15	2372(99.1%)	1	0	1	1	2372	2	GGATGGAGTGAAAACAGAGATTAAGAAAGTCGAAGCTGATATTAAAGCAGAAGATGATAAGATTAAAACGATAGGAAGTGATAGCACTAAAACTACTGAAAAGACCCAATCGATGGCC	9	MID17	1	1752	1752	MID18	1	620	3	620
SCR036R_J15	Eijkman.00	129	0.129529	32	0.248062	32	2552(98.5%)	2	0	0.868357	0.87069	2222	2	GGATGGAGTGAAAACAGAGATTAAGAAAGTCGAAGATGATATTAAAAAGCAAGATGAGGAACTTAAAAAGTTAGGAAATGTTAACAGTCAAGATAGTAAAAAGAACGAATTTATTGCC	8	MID21	0.874856	1517	1734	MID22	0.861858	705	4	818
SCR036R_J15	Eijkman.04	129	0.0860412	14	0.108527	14	2552(98.5%)	2	1	0.131643	0.12931	330	2	GACTGCAGTGAATGCACAGATTAAGAAAGTCGAAGATGATATTAACACACAAAATGAGGAGCTTAAAAAGATAGAAAATGAAACCAATAAAACTGCTGAAAAGGCTAAATTTACTGCC	4	MID21	0.125144	217	1734	MID22	0.138142	113	1	818
SCR038R_J16	Eijkman.01	129	0.16143	31	0.24031	31	11615(92.1%)	1	0	1	1	11615	2	GACTGCAGTGAATGCACAGATTAAGAAAGTCGAAGATGATATTAACACACAAAATGAGGAGCTTAAAAAGATAGAAAATGAAGCCAATAAAACTGCTGAAAAGGCTAAATTTACTGCC	18	MID27	1	6399	6399	MID28	1	5216	5	5216
SCR040R_J16	Eijkman.00	129	0.129529	32	0.248062	32	5350(97.3%)	2	0	0.805649	0.804299	4303	2	GGATGGAGTGAAAACAGAGATTAAGAAAGTCGAAGATGATATTAAAAAGCAAGATGAGGAACTTAAAAAGTTAGGAAATGTTAACAGTCAAGATAGTAAAAAGAACGAATTTATTGCC	3	MID5	0.855111	2225	2602	MID6	0.756186	2078	1	2748
SCR040R_J16	Eijkman.08	129	0.0397907	10	0.0775194	10	5350(97.3%)	2	1	0.194351	0.195701	1047	2	GACTGCAGTGAATGCACAGATTAAGAAAGTCGAAGATGATATTAAAGCAGAAGATGATAAGATTAAAAAGATAGGAAGTGGTAGCACTAAAACTACTGAAAAGACCCAATCGATGGCC	3	MID5	0.144889	377	2602	MID6	0.243814	670	2	2748
SCR042R_J16	Eijkman.01	129	0.16143	31	0.24031	31	4274(99.6%)	1	0	1	1	4274	2	GACTGCAGTGAATGCACAGATTAAGAAAGTCGAAGATGATATTAACACACAAAATGAGGAGCTTAAAAAGATAGAAAATGAAGCCAATAAAACTGCTGAAAAGGCTAAATTTACTGCC	4	MID13	1	3289	3289	MID14	1	985	1	985
SCR043R_J16	Eijkman.00	129	0.129529	32	0.248062	32	15468(98.5%)	1	0	1	1	15468	2	GGATGGAGTGAAAACAGAGATTAAGAAAGTCGAAGATGATATTAAAAAGCAAGATGAGGAACTTAAAAAGTTAGGAAATGTTAACAGTCAAGATAGTAAAAAGAACGAATTTATTGCC	7	MID17	1	5285	5285	MID18	1	10183	3	10183
SCR047R_J16	Eijkman.06	129	0.0621053	12	0.0930233	12	4391(99.2%)	1	0	1	1	4391	2	GACTGCAGTGAATGAAGAGGTTAAGAAAGTCGAAGCTGATATTAAAGCAGAAGATGATAAGATTAAAAAGATAGAAAATGAAGCCAATAAAGCTGCTGAAAAGACCCAATCGATGGCC	8	MID3	1	2145	2145	MID4	1	2246	4	2246
SCR050R_J16	Eijkman.07	129	0.0540536	11	0.0852713	11	3135(99.3%)	1	0	1	1	3135	2	GACTGCAGTGAATGAAGAGGTTAAGAAAGTCGAAGCTGATATTAAAGCAGAAGATGATAAGATTAAAACGATAGGAAGTGATAGCACTAAAACTACTGAAAAGGCTAAATTTACTGCC	6	MID13	1	2244	2244	MID14	1	891	3	891
SCR052R_J16	Eijkman.06	129	0.0621053	12	0.0930233	12	15574(99.6%)	1	0	1	1	15574	2	GACTGCAGTGAATGAAGAGGTTAAGAAAGTCGAAGCTGATATTAAAGCAGAAGATGATAAGATTAAAAAGATAGAAAATGAAGCCAATAAAGCTGCTGAAAAGACCCAATCGATGGCC	7	MID19	1	8233	8233	MID20	1	7341	2	7341
SCR055R_J15	Eijkman.11	129	0.0386606	5	0.0387597	5	4065(98.6%)	1	0	1	1	4065	2	GGATGGAGTGAAAACAGAGATTAAGAAAGTCGAAGCTGATATTAAAGCAGAAGATGATAAGATTAAAAAGATAGAAAATGAAGCCAATAAAGCTGCTGAAAAGACCCAATCGATGGCC	17	MID27	1	1335	1335	MID28	1	2730	5	2730
SCR057R_J16	Eijkman.02	129	0.108168	23	0.178295	23	2147(99.4%)	2	0	0.929156	0.944108	2027	2	GACTGCAGTGAATGCACAGATTAAGAAAGTCGAAGATGATATTAACACACAAAATGAGGAGCTTAAAAAGATAGAAAATGATAGCACTAAAACTACTGAAAAGGCTAAATTTACTGCC	6	MID5	0.877792	668	761	MID6	0.980519	1359	3	1386
SCR057R_J16	Eijkman.01	129	0.16143	31	0.24031	31	2147(99.4%)	2	1	0.0708441	0.0558919	120	2	GACTGCAGTGAATGCACAGATTAAGAAAGTCGAAGATGATATTAACACACAAAATGAGGAGCTTAAAAAGATAGAAAATGAAGCCAATAAAACTGCTGAAAAGGCTAAATTTACTGCC	3	MID5	0.122208	93	761	MID6	0.0194805	27	1	1386
SCR058R_J16	Eijkman.05	129	0.064442	12	0.0930233	12	5536(98%)	3	0	0.826176	0.819364	4536	2	GGATGGAGTGAAAACAGAGATTAAGAAAGTCGAAGATGATATTAAAAAGCAAGATGAGGAGCTTAAAAAGATAGAAAATGATAGCACTAAAACTACTGAAAAGGCTAAATTTACTGCC	4	MID10	0.808957	3125	3863	MID11	0.843395	1411	2	1673
SCR058R_J16	Eijkman.02	129	0.108168	23	0.178295	23	5536(98%)	3	1	0.148759	0.165282	915	2	GACTGCAGTGAATGCACAGATTAAGAAAGTCGAAGATGATATTAACACACAAAATGAGGAGCTTAAAAAGATAGAAAATGATAGCACTAAAACTACTGAAAAGGCTAAATTTACTGCC	3	MID10	0.190525	736	3863	MID11	0.106993	179	1	1673
SCR058R_J16	Eijkman.00	129	0.129529	32	0.248062	32	5536(98%)	3	2	0.0250646	0.015354	85	2	GGATGGAGTGAAAACAGAGATTAAGAAAGTCGAAGATGATATTAAAAAGCAAGATGAGGAACTTAAAAAGTTAGGAAATGTTAACAGTCAAGATAGTAAAAAGAACGAATTTATTGCC	2	MID10	0.000517732	2	3863	MID11	0.0496115	83	1	1673
SCR060R_J16	Eijkman.04	129	0.0860412	14	0.108527	14	5350(99.9%)	1	0	1	1	5350	2	GACTGCAGTGAATGCACAGATTAAGAAAGTCGAAGATGATATTAACACACAAAATGAGGAGCTTAAAAAGATAGAAAATGAAACCAATAAAACTGCTGAAAAGGCTAAATTTACTGCC	4	MID17	1	1170	1170	MID18	1	4180	2	4180
SCR061R_J15	Eijkman.11	129	0.0386606	5	0.0387597	5	3837(99%)	1	0	1	1	3837	2	GGATGGAGTGAAAACAGAGATTAAGAAAGTCGAAGCTGATATTAAAGCAGAAGATGATAAGATTAAAAAGATAGAAAATGAAGCCAATAAAGCTGCTGAAAAGACCCAATCGATGGCC	20	MID21	1	2715	2715	MID22	1	1122	10	1122
SCR076R_J15	Eijkman.03	129	0.0634095	15	0.116279	15	1798(96.1%)	3	0	0.3794	0.399889	719	2	GGATGGAGTGAAAACAGAGATTAAGAAAGTCGAAGCTGATATTAAAGCAGAAGATGATAAGATTAAAACGATAGGAAGTGATAGCACTAAAACTACTGAAAAGACCCAATCGATGGCC	4	MID1	0.280899	200	712	MID2	0.477901	519	3	1086
SCR076R_J15	Eijkman.05	129	0.064442	12	0.0930233	12	1798(96.1%)	3	1	0.377572	0.391546	704	2	GGATGGAGTGAAAACAGAGATTAAGAAAGTCGAAGATGATATTAAAAAGCAAGATGAGGAGCTTAAAAAGATAGAAAATGATAGCACTAAAACTACTGAAAAGGCTAAATTTACTGCC	2	MID1	0.310393	221	712	MID2	0.444751	483	1	1086
SCR076R_J15	Eijkman.12	129	0.0232937	4	0.0310078	4	1798(96.1%)	3	2	0.243028	0.208565	375	2	GGATGGAGTGAAAACAGAGATTAAGAAAGTCGAAGATGATATTAACACACAAAATGAGGAGCTTAAAAAGATAGAAAATGATAGCACTAAAACTACTGAAAAGGCTAAATTTACTGCC	3	MID1	0.408708	291	712	MID2	0.0773481	84	1	1086
SCR084R_J15	Eijkman.08	129	0.0397907	10	0.0775194	10	4054(94.2%)	1	0	1	1	4054	2	GACTGCAGTGAATGCACAGATTAAGAAAGTCGAAGATGATATTAAAGCAGAAGATGATAAGATTAAAAAGATAGGAAGTGGTAGCACTAAAACTACTGAAAAGACCCAATCGATGGCC	4	MID25	1	738	738	MID26	1	3316	2	3316
SCR094R_J15	Eijkman.05	129	0.064442	12	0.0930233	12	1723(97.7%)	2	0	0.933196	0.934997	1611	2	GGATGGAGTGAAAACAGAGATTAAGAAAGTCGAAGATGATATTAAAAAGCAAGATGAGGAGCTTAAAAAGATAGAAAATGATAGCACTAAAACTACTGAAAAGGCTAAATTTACTGCC	10	MID27	0.928309	505	544	MID28	0.938083	1106	6	1179
SCR094R_J15	Eijkman.14	129	0.00858104	3	0.0232558	3	1723(97.7%)	2	1	0.066804	0.0650029	112	2	GACTGCAGTGAATGAAGAGGTTAAGAAAGTCGAAGCTGATATTAAAGCAGAAGATGATAAGATTAAAACGATAGGAAGTGATAGCACTAAAACTACTGAAAAGACCCAATCGATGGCC	2	MID27	0.0716912	39	544	MID28	0.0619169	73	1	1179
SCR095R_J15	Eijkman.13	129	0.0104639	3	0.0232558	3	3509(96.6%)	1	0	1	1	3509	2	GACTGCAGTGAATGCACAGATTAAGAAAGTCGAAGATGATATTAACACACAAAATGAGGAGCTTAAAAAGATAGAAAATGAAGCCAATAAAGCTGCTGAAAAGGCTAAATTTACTGCC	5	MID3	1	1984	1984	MID4	1	1525	3	1525
SCR103R_J15	Eijkman.00	129	0.129529	32	0.248062	32	1866(99.6%)	1	0	1	1	1866	2	GGATGGAGTGAAAACAGAGATTAAGAAAGTCGAAGATGATATTAAAAAGCAAGATGAGGAACTTAAAAAGTTAGGAAATGTTAACAGTCAAGATAGTAAAAAGAACGAATTTATTGCC	5	MID25	1	411	411	MID26	1	1455	1	1455
SCR116R_J15	Eijkman.01	129	0.16143	31	0.24031	31	1110(95.5%)	4	0	0.786382	0.79009	877	2	GACTGCAGTGAATGCACAGATTAAGAAAGTCGAAGATGATATTAACACACAAAATGAGGAGCTTAAAAAGATAGAAAATGAAGCCAATAAAACTGCTGAAAAGGCTAAATTTACTGCC	8	MID1	0.746032	376	504	MID2	0.826733	501	4	606
SCR116R_J15	Eijkman.03	129	0.0634095	15	0.116279	15	1110(95.5%)	4	1	0.141757	0.138739	154	2	GGATGGAGTGAAAACAGAGATTAAGAAAGTCGAAGCTGATATTAAAGCAGAAGATGATAAGATTAAAACGATAGGAAGTGATAGCACTAAAACTACTGAAAAGACCCAATCGATGGCC	2	MID1	0.174603	88	504	MID2	0.108911	66	1	606
SCR116R_J15	Eijkman.08	129	0.0397907	10	0.0775194	10	1110(95.5%)	4	2	0.0561744	0.054955	61	2	GACTGCAGTGAATGCACAGATTAAGAAAGTCGAAGATGATATTAAAGCAGAAGATGATAAGATTAAAAAGATAGGAAGTGGTAGCACTAAAACTACTGAAAAGACCCAATCGATGGCC	2	MID1	0.0694444	35	504	MID2	0.0429043	26	1	606
SCR116R_J15	Eijkman.09	129	0.0419032	9	0.0697674	9	1110(95.5%)	4	3	0.0156864	0.0162162	18	2	GGATGGAGTGAAAACAGAGATTAAGAAAGTCGAAGATGATATTAAAACACATGATGAGAAGCTTCAAAAGTTAGGAAGTGAAGTCAGTCAAAATAGTGAAAAGACCCAATTGAATGCC	2	MID1	0.00992063	5	504	MID2	0.0214521	13	1	606
SCR001_J15	Eijkman.01	129	0.16143	31	0.24031	31	1334(99.6%)	1	0	1	1	1334	2	GACTGCAGTGAATGCACAGATTAAGAAAGTCGAAGATGATATTAACACACAAAATGAGGAGCTTAAAAAGATAGAAAATGAAGCCAATAAAACTGCTGAAAAGGCTAAATTTACTGCC	3	MID1	1	787	787	MID2	1	547	2	547
SCR002_J16	Eijkman.01	129	0.16143	31	0.24031	31	5096(99.8%)	1	0	1	1	5096	2	GACTGCAGTGAATGCACAGATTAAGAAAGTCGAAGATGATATTAACACACAAAATGAGGAGCTTAAAAAGATAGAAAATGAAGCCAATAAAACTGCTGAAAAGGCTAAATTTACTGCC	4	MID3	1	1999	1999	MID4	1	3097	2	3097
SCR003_J16	Eijkman.01	129	0.16143	31	0.24031	31	2898(99.6%)	1	0	1	1	2898	2	GACTGCAGTGAATGCACAGATTAAGAAAGTCGAAGATGATATTAACACACAAAATGAGGAGCTTAAAAAGATAGAAAATGAAGCCAATAAAACTGCTGAAAAGGCTAAATTTACTGCC	6	MID5	1	1341	1341	MID6	1	1557	5	1557
SCR005_J16	Eijkman.05	129	0.064442	12	0.0930233	12	5480(94.9%)	4	0	0.438777	0.430292	2358	2	GGATGGAGTGAAAACAGAGATTAAGAAAGTCGAAGATGATATTAAAAAGCAAGATGAGGAGCTTAAAAAGATAGAAAATGATAGCACTAAAACTACTGAAAAGGCTAAATTTACTGCC	3	MID10	0.420528	1688	4014	MID11	0.457026	670	1	1466
SCR005_J16	Eijkman.14	129	0.00858104	3	0.0232558	3	5480(94.9%)	4	1	0.270457	0.282664	1549	2	GACTGCAGTGAATGAAGAGGTTAAGAAAGTCGAAGCTGATATTAAAGCAGAAGATGATAAGATTAAAACGATAGGAAGTGATAGCACTAAAACTACTGAAAAGACCCAATCGATGGCC	2	MID10	0.296712	1191	4014	MID11	0.244202	358	1	1466
SCR005_J16	Eijkman.16	129	0.00896097	2	0.0155039	2	5480(94.9%)	4	2	0.229837	0.22062	1209	2	GGATGGAGTGAAAACAGAGATTAAGAAAGTCGAAGATGATATTAAAGCAGAAGATGATAAGATTAAAAAGATAGAAAATGAAGCCAATAAAGCTGCTGAAAAGACCCAATCGATGGCC	2	MID10	0.210015	843	4014	MID11	0.249659	366	1	1466
SCR005_J16	Eijkman.10	129	0.0276521	6	0.0465116	6	5480(94.9%)	4	3	0.0609293	0.0664234	364	2	GACTGCAGTGAATGCACAGATTAAGAAAGTCGAAGCTGATATTAAAGCAGAAGATGATAAGATTAAAACGATAGGAAGTGATAGCACTAAAACTACTGAAAAGACCCAATCGATGGCC	2	MID10	0.0727454	292	4014	MID11	0.0491132	72	1	1466
SCR006_J16	Eijkman.22	129	0.00532007	1	0.00775194	1	3977(99.4%)	2	0	0.686289	0.719135	2860	2	GGATGGAGTGAAAACAGAGATTAAGAAAGTCGAAGCTGATATTAAAGCAGAAGATGATAAGATTAAAACGATAGGAAGTGATAGCACTAAAACTACTGAAAAGGCTAAATTTACTGCC	5	MID13	0.751505	2247	2990	MID14	0.621074	613	2	987
SCR006_J16	Eijkman.03	129	0.0634095	15	0.116279	15	3977(99.4%)	2	1	0.313711	0.280865	1117	2	GGATGGAGTGAAAACAGAGATTAAGAAAGTCGAAGCTGATATTAAAGCAGAAGATGATAAGATTAAAACGATAGGAAGTGATAGCACTAAAACTACTGAAAAGACCCAATCGATGGCC	2	MID13	0.248495	743	2990	MID14	0.378926	374	1	987
SCR007_J16	Eijkman.00	129	0.129529	32	0.248062	32	5538(97.1%)	1	0	1	1	5538	2	GGATGGAGTGAAAACAGAGATTAAGAAAGTCGAAGATGATATTAAAAAGCAAGATGAGGAACTTAAAAAGTTAGGAAATGTTAACAGTCAAGATAGTAAAAAGAACGAATTTATTGCC	6	MID17	1	2751	2751	MID18	1	2787	2	2787
SCR008_J15	Eijkman.00	129	0.129529	32	0.248062	32	7051(97.4%)	3	0	0.687206	0.66019	4655	2	GGATGGAGTGAAAACAGAGATTAAGAAAGTCGAAGATGATATTAAAAAGCAAGATGAGGAACTTAAAAAGTTAGGAAATGTTAACAGTCAAGATAGTAAAAAGAACGAATTTATTGCC	6	MID19	0.655788	4300	6557	MID20	0.718623	355	2	494
SCR008_J15	Eijkman.04	129	0.0860412	14	0.108527	14	7051(97.4%)	3	1	0.300496	0.337824	2382	2	GACTGCAGTGAATGCACAGATTAAGAAAGTCGAAGATGATATTAACACACAAAATGAGGAGCTTAAAAAGATAGAAAATGAAACCAATAAAACTGCTGAAAAGGCTAAATTTACTGCC	10	MID19	0.343907	2255	6557	MID20	0.257085	127	3	494
SCR008_J15	Eijkman.02	129	0.108168	23	0.178295	23	7051(97.4%)	3	2	0.0122983	0.00198553	14	2	GACTGCAGTGAATGCACAGATTAAGAAAGTCGAAGATGATATTAACACACAAAATGAGGAGCTTAAAAAGATAGAAAATGATAGCACTAAAACTACTGAAAAGGCTAAATTTACTGCC	2	MID19	0.000305018	2	6557	MID20	0.0242915	12	1	494
SCR010_J15	Eijkman.02	129	0.108168	23	0.178295	23	2129(93.3%)	1	0	1	1	2129	2	GACTGCAGTGAATGCACAGATTAAGAAAGTCGAAGATGATATTAACACACAAAATGAGGAGCTTAAAAAGATAGAAAATGATAGCACTAAAACTACTGAAAAGGCTAAATTTACTGCC	3	MID25	1	473	473	MID26	1	1656	2	1656
SCR011_J15	Eijkman.05	129	0.064442	12	0.0930233	12	3004(94.1%)	2	0	0.684622	0.625499	1879	2	GGATGGAGTGAAAACAGAGATTAAGAAAGTCGAAGATGATATTAAAAAGCAAGATGAGGAGCTTAAAAAGATAGAAAATGATAGCACTAAAACTACTGAAAAGGCTAAATTTACTGCC	9	MID27	0.807445	629	779	MID28	0.561798	1250	4	2225
SCR011_J15	Eijkman.01	129	0.16143	31	0.24031	31	3004(94.1%)	2	1	0.315378	0.374501	1125	2	GACTGCAGTGAATGCACAGATTAAGAAAGTCGAAGATGATATTAACACACAAAATGAGGAGCTTAAAAAGATAGAAAATGAAGCCAATAAAACTGCTGAAAAGGCTAAATTTACTGCC	8	MID27	0.192555	150	779	MID28	0.438202	975	7	2225
SCR013_J15	Eijkman.00	129	0.129529	32	0.248062	32	4448(96.4%)	3	0	0.486963	0.485387	2159	2	GGATGGAGTGAAAACAGAGATTAAGAAAGTCGAAGATGATATTAAAAAGCAAGATGAGGAACTTAAAAAGTTAGGAAATGTTAACAGTCAAGATAGTAAAAAGAACGAATTTATTGCC	7	MID3	0.506124	1033	2041	MID4	0.467802	1126	4	2407
SCR013_J15	Eijkman.05	129	0.064442	12	0.0930233	12	4448(96.4%)	3	1	0.387233	0.390513	1737	2	GGATGGAGTGAAAACAGAGATTAAGAAAGTCGAAGATGATATTAAAAAGCAAGATGAGGAGCTTAAAAAGATAGAAAATGATAGCACTAAAACTACTGAAAAGGCTAAATTTACTGCC	4	MID3	0.347379	709	2041	MID4	0.427088	1028	3	2407
SCR013_J15	Eijkman.01	129	0.16143	31	0.24031	31	4448(96.4%)	3	2	0.125803	0.124101	552	2	GACTGCAGTGAATGCACAGATTAAGAAAGTCGAAGATGATATTAACACACAAAATGAGGAGCTTAAAAAGATAGAAAATGAAGCCAATAAAACTGCTGAAAAGGCTAAATTTACTGCC	5	MID3	0.146497	299	2041	MID4	0.10511	253	2	2407
SCR014_J16	Eijkman.03	129	0.0634095	15	0.116279	15	3563(98.1%)	2	0	0.8054	0.815324	2905	2	GGATGGAGTGAAAACAGAGATTAAGAAAGTCGAAGCTGATATTAAAGCAGAAGATGATAAGATTAAAACGATAGGAAGTGATAGCACTAAAACTACTGAAAAGACCCAATCGATGGCC	8	MID5	0.69525	1127	1621	MID6	0.915551	1778	4	1942
SCR014_J16	Eijkman.00	129	0.129529	32	0.248062	32	3563(98.1%)	2	1	0.1946	0.184676	658	2	GGATGGAGTGAAAACAGAGATTAAGAAAGTCGAAGATGATATTAAAAAGCAAGATGAGGAACTTAAAAAGTTAGGAAATGTTAACAGTCAAGATAGTAAAAAGAACGAATTTATTGCC	4	MID5	0.30475	494	1621	MID6	0.084449	164	2	1942
SCR015_j15	Eijkman.01	129	0.16143	31	0.24031	31	9984(98.9%)	4	0	0.71618	0.715044	7139	2	GACTGCAGTGAATGCACAGATTAAGAAAGTCGAAGATGATATTAACACACAAAATGAGGAGCTTAAAAAGATAGAAAATGAAGCCAATAAAACTGCTGAAAAGGCTAAATTTACTGCC	6	MID7	0.721733	2866	3971	MID8	0.710627	4273	3	6013
SCR015_j15	Eijkman.08	129	0.0397907	10	0.0775194	10	9984(98.9%)	4	1	0.171619	0.179988	1797	2	GACTGCAGTGAATGCACAGATTAAGAAAGTCGAAGATGATATTAAAGCAGAAGATGATAAGATTAAAAAGATAGGAAGTGGTAGCACTAAAACTACTGAAAAGACCCAATCGATGGCC	4	MID7	0.130698	519	3971	MID8	0.212539	1278	2	6013
SCR015_j15	Eijkman.27	129	0.000567655	1	0.00775194	1	9984(98.9%)	4	2	0.0732275	0.0678085	677	2	GACTGCAGTGAATGCACAGATTAAGAAAGTCGAAGATGATATTAAAGCAGAAGATGATAAGATTAAAACGATAGGAAGTGATAGCACTAAAACTACTGAAAAGGCTAAATTTACTGCC	6	MID7	0.099723	396	3971	MID8	0.0467321	281	3	6013
SCR015_j15	Eijkman.10	129	0.0276521	6	0.0465116	6	9984(98.9%)	4	3	0.0389742	0.0371595	371	2	GACTGCAGTGAATGCACAGATTAAGAAAGTCGAAGCTGATATTAAAGCAGAAGATGATAAGATTAAAACGATAGGAAGTGATAGCACTAAAACTACTGAAAAGACCCAATCGATGGCC	6	MID7	0.0478469	190	3971	MID8	0.0301014	181	2	6013
SCR016_J16	Eijkman.03	129	0.0634095	15	0.116279	15	4454(95.4%)	2	0	0.551842	0.561518	2501	2	GGATGGAGTGAAAACAGAGATTAAGAAAGTCGAAGCTGATATTAAAGCAGAAGATGATAAGATTAAAACGATAGGAAGTGATAGCACTAAAACTACTGAAAAGACCCAATCGATGGCC	4	MID13	0.575864	1799	3124	MID14	0.52782	702	2	1330
SCR016_J16	Eijkman.02	129	0.108168	23	0.178295	23	4454(95.4%)	2	1	0.448158	0.438482	1953	2	GACTGCAGTGAATGCACAGATTAAGAAAGTCGAAGATGATATTAACACACAAAATGAGGAGCTTAAAAAGATAGAAAATGATAGCACTAAAACTACTGAAAAGGCTAAATTTACTGCC	2	MID13	0.424136	1325	3124	MID14	0.47218	628	1	1330
SCR017_J16	Eijkman.05	129	0.064442	12	0.0930233	12	5208(95.8%)	4	0	0.705964	0.701613	3654	2	GGATGGAGTGAAAACAGAGATTAAGAAAGTCGAAGATGATATTAAAAAGCAAGATGAGGAGCTTAAAAAGATAGAAAATGATAGCACTAAAACTACTGAAAAGGCTAAATTTACTGCC	7	MID15	0.718056	1197	1667	MID16	0.693872	2457	5	3541
SCR017_J16	Eijkman.09	129	0.0419032	9	0.0697674	9	5208(95.8%)	4	1	0.224173	0.230799	1202	2	GGATGGAGTGAAAACAGAGATTAAGAAAGTCGAAGATGATATTAAAACACATGATGAGAAGCTTCAAAAGTTAGGAAGTGAAGTCAGTCAAAATAGTGAAAAGACCCAATTGAATGCC	15	MID15	0.205759	343	1667	MID16	0.242587	859	9	3541
SCR017_J16	Eijkman.00	129	0.129529	32	0.248062	32	5208(95.8%)	4	2	0.0388234	0.0389785	203	2	GGATGGAGTGAAAACAGAGATTAAGAAAGTCGAAGATGATATTAAAAAGCAAGATGAGGAACTTAAAAAGTTAGGAAATGTTAACAGTCAAGATAGTAAAAAGAACGAATTTATTGCC	4	MID15	0.0383923	64	1667	MID16	0.0392544	139	3	3541
SCR017_J16	Eijkman.01	129	0.16143	31	0.24031	31	5208(95.8%)	4	3	0.0310397	0.0286098	149	2	GACTGCAGTGAATGCACAGATTAAGAAAGTCGAAGATGATATTAACACACAAAATGAGGAGCTTAAAAAGATAGAAAATGAAGCCAATAAAACTGCTGAAAAGGCTAAATTTACTGCC	3	MID15	0.0377924	63	1667	MID16	0.0242869	86	2	3541
SCR018_J16	Eijkman.01	129	0.16143	31	0.24031	31	14047(99.3%)	1	0	1	1	14047	2	GACTGCAGTGAATGCACAGATTAAGAAAGTCGAAGATGATATTAACACACAAAATGAGGAGCTTAAAAAGATAGAAAATGAAGCCAATAAAACTGCTGAAAAGGCTAAATTTACTGCC	4	MID19	1	8563	8563	MID20	1	5484	1	5484
SCR019_F16	Eijkman.01	129	0.16143	31	0.24031	31	1977(92.1%)	3	0	0.439498	0.435003	860	2	GACTGCAGTGAATGCACAGATTAAGAAAGTCGAAGATGATATTAACACACAAAATGAGGAGCTTAAAAAAGATAGAAAATGAAGCCAATAAAACTGCTGAAAAGGCTAAATTTACTGCC	6	MID21	0.429175	609	1419	MID22	0.449821	251	4	558
SCR019_F16	Eijkman.06	129	0.0621053	12	0.0930233	12	1977(92.1%)	3	1	0.414229	0.40263	796	2	GACTGCAGTGAATGAAGAGGTTAAGAAAGTCGAAGCTGATATTAAAGCAGAAGATGATAAGATTAAAAAGATAGAAAATGAAGCCAATAAAGCTGCTGAAAAGACCCAATCGATGGCC	8	MID21	0.387597	550	1419	MID22	0.44086	246	5	558
SCR019_F16	Eijkman.07	129	0.0540536	11	0.0852713	11	1977(92.1%)	3	2	0.146273	0.162367	321	2	GACTGCAGTGAATGAAGAGGTTAAGAAAGTCGAAGCTGATATTAAAGCAGAAGATGATAAGATTAAAACGATAGGAAGTGATAGCACTAAAACTACTGAAAAGGCTAAATTTACTGCC	7	MID21	0.183228	260	1419	MID22	0.109319	61	2	558
SCR019_J16	Eijkman.01	129	0.16143	31	0.24031	31	8714(94.8%)	3	0	0.439494	0.452146	3940	2	GACTGCAGTGAATGCACAGATTAAGAAAGTCGAAGATGATATTAACACACAAAATGAGGAGCTTAAAAAGATAGAAAATGAAGCCAATAAAACTGCTGAAAAGGCTAAATTTACTGCC	8	MID21	0.407975	1064	2608	MID22	0.471012	2876	5	6106
SCR019_J16	Eijkman.06	129	0.0621053	12	0.0930233	12	8714(94.8%)	3	1	0.392643	0.389259	3392	2	GACTGCAGTGAATGAAGAGGTTAAGAAAGTCGAAGCTGATATTAAAGCAGAAGATGATAAGATTAAAAAGATAGAAAATGAAGCCAATAAAGCTGCTGAAAAGACCCAATCGATGGCC	7	MID21	0.401074	1046	2608	MID22	0.384212	2346	5	6106
SCR019_J16	Eijkman.07	129	0.0540536	11	0.0852713	11	8714(94.8%)	3	2	0.167863	0.158595	1382	2	GACTGCAGTGAATGAAGAGGTTAAGAAAGTCGAAGCTGATATTAAAGCAGAAGATGATAAGATTAAAACGATAGGAAGTGATAGCACTAAAACTACTGAAAAGGCTAAATTTACTGCC	6	MID21	0.190951	498	2608	MID22	0.144776	884	4	6106
SCR021_J15	Eijkman.01	129	0.16143	31	0.24031	31	1299(98.6%)	2	0	0.989529	0.989992	1286	2	GACTGCAGTGAATGCACAGATTAAGAAAGTCGAAGATGATATTAACACACAAAATGAGGAGCTTAAAAAGATAGAAAATGAAGCCAATAAAACTGCTGAAAAGGCTAAATTTACTGCC	20	MID27	0.98768	481	487	MID28	0.991379	805	10	812
SCR021_J15	Eijkman.02	129	0.108168	23	0.178295	23	1299(98.6%)	2	1	0.0104705	0.0100077	13	2	GACTGCAGTGAATGCACAGATTAAGAAAGTCGAAGATGATATTAACACACAAAATGAGGAGCTTAAAAAGATAGAAAATGATAGCACTAAAACTACTGAAAAGGCTAAATTTACTGCC	2	MID27	0.0123203	6	487	MID28	0.00862069	7	1	812
SCR022_J15	Eijkman.18	129	0.0079021	2	0.0155039	2	1411(96.2%)	2	0	0.926952	0.92842	1310	2	GACTGCAGTGAATGAAGAGGTTAAGAAAGTCGAAGCTGATATTAAAGCAGAAGATGATAAGATTAAAAAGATAGAAAATGATAGCACTAAAACTACTGAAAAGGCTAAATTTACTGCC	6	MID1	0.944954	721	763	MID2	0.908951	589	4	648
SCR022_J15	Eijkman.03	129	0.0634095	15	0.116279	15	1411(96.2%)	2	1	0.0730476	0.0715804	101	2	GGATGGAGTGAAAACAGAGATTAAGAAAGTCGAAGCTGATATTAAAGCAGAAGATGATAAGATTAAAACGATAGGAAGTGATAGCACTAAAACTACTGAAAAGACCCAATCGATGGCC	2	MID1	0.0550459	42	763	MID2	0.0910494	59	1	648
SCR023_J16	Eijkman.04	129	0.0860412	14	0.108527	14	3462(99.8%)	1	0	1	1	3462	2	GACTGCAGTGAATGCACAGATTAAGAAAGTCGAAGATGATATTAACACACAAAATGAGGAGCTTAAAAAGATAGAAAATGAAACCAATAAAACTGCTGAAAAGGCTAAATTTACTGCC	8	MID5	1	1694	1694	MID6	1	1768	2	1768
SCR025_J16	Eijkman.07	129	0.0540536	11	0.0852713	11	2668(95.5%)	1	0	1	1	2668	2	GACTGCAGTGAATGAAGAGGTTAAGAAAGTCGAAGCTGATATTAAAGCAGAAGATGATAAGATTAAAACGATAGGAAGTGATAGCACTAAAACTACTGAAAAGGCTAAATTTACTGCC	23	MID15	1	1118	1118	MID16	1	1550	14	1550
SCR026_J15	Eijkman.00	129	0.129529	32	0.248062	32	3349(99.4%)	1	0	1	1	3349	2	GGATGGAGTGAAAACAGAGATTAAGAAAGTCGAAGATGATATTAAAAAGCAAGATGAGGAACTTAAAAAGTTAGGAAATGTTAACAGTCAAGATAGTAAAAAGAACGAATTTATTGCC	6	MID19	1	1944	1944	MID20	1	1405	1	1405
SCR027_J15	Eijkman.11	129	0.0386606	5	0.0387597	5	5012(97.8%)	1	0	1	1	5012	2	GGATGGAGTGAAAACAGAGATTAAGAAAGTCGAAGCTGATATTAAAGCAGAAGATGATAAGATTAAAAAGATAGAAAATGAAGCCAATAAAGCTGCTGAAAAGACCCAATCGATGGCC	12	MID21	1	3333	3333	MID22	1	1679	4	1679
SCR028_J15	Eijkman.08	129	0.0397907	10	0.0775194	10	2510(99%)	1	0	1	1	2510	2	GACTGCAGTGAATGCACAGATTAAGAAAGTCGAAGATGATATTAAAGCAGAAGATGATAAGATTAAAAAGATAGGAAGTGGTAGCACTAAAACTACTGAAAAGACCCAATCGATGGCC	4	MID23	1	1778	1778	MID24	1	732	1	732
SCR030_J15	Eijkman.14	129	0.00858104	3	0.0232558	3	3968(98.6%)	2	0	0.769694	0.792843	3146	2	GACTGCAGTGAATGAAGAGGTTAAGAAAGTCGAAGCTGATATTAAAGCAGAAGATGATAAGATTAAAACGATAGGAAGTGATAGCACTAAAACTACTGAAAAGACCCAATCGATGGCC	5	MID27	0.705189	897	1272	MID28	0.834199	2249	4	2696
SCR030_J15	Eijkman.13	129	0.0104639	3	0.0232558	3	3968(98.6%)	2	1	0.230306	0.207157	822	2	GACTGCAGTGAATGCACAGATTAAGAAAGTCGAAGATGATATTAACACACAAAATGAGGAGCTTAAAAAGATAGAAAATGAAGCCAATAAAGCTGCTGAAAAGGCTAAATTTACTGCC	2	MID27	0.294811	375	1272	MID28	0.165801	447	1	2696
SCR031_J15	Eijkman.03	129	0.0634095	15	0.116279	15	2618(97%)	1	0	1	1	2618	2	GGATGGAGTGAAAACAGAGATTAAGAAAGTCGAAGCTGATATTAAAGCAGAAGATGATAAGATTAAAACGATAGGAAGTGATAGCACTAAAACTACTGAAAAGACCCAATCGATGGCC	2	MID3	1	1365	1365	MID4	1	1253	1	1253
SCR033_J16	Eijkman.10	129	0.0276521	6	0.0465116	6	19502(97.2%)	3	0	0.917134	0.906061	17670	2	GACTGCAGTGAATGCACAGATTAAGAAAGTCGAAGCTGATATTAAAGCAGAAGATGATAAGATTAAAACGATAGGAAGTGATAGCACTAAAACTACTGAAAAGACCCAATCGATGGCC	6	MID10	0.893803	12852	14379	MID11	0.940465	4818	3	5123
SCR033_J16	Eijkman.02	129	0.108168	23	0.178295	23	19502(97.2%)	3	1	0.0527995	0.0612758	1195	2	GACTGCAGTGAATGCACAGATTAAGAAAGTCGAAGATGATATTAACACACAAAATGAGGAGCTTAAAAAGATAGAAAATGATAGCACTAAAACTACTGAAAAGGCTAAATTTACTGCC	5	MID10	0.0706586	1016	14379	MID11	0.0349405	179	3	5123
SCR033_J16	Eijkman.09	129	0.0419032	9	0.0697674	9	19502(97.2%)	3	2	0.0300665	0.0326633	637	2	GGATGGAGTGAAAACAGAGATTAAGAAAGTCGAAGATGATATTAAAACACATGATGAGAAGCTTCAAAAGTTAGGAAGTGAAGTCAGTCAAAATAGTGAAAAGACCCAATTGAATGCC	2	MID10	0.0355379	511	14379	MID11	0.024595	126	1	5123
SCR034_J16	Eijkman.01	129	0.16143	31	0.24031	31	8520(96.3%)	3	0	0.576983	0.575704	4905	2	GACTGCAGTGAATGCACAGATTAAGAAAGTCGAAGATGATATTAACACACAAAATGAGGAGCTTAAAAAGATAGAAAATGAAGCCAATAAAACTGCTGAAAAGGCTAAATTTACTGCC	5	MID13	0.573575	3360	5858	MID14	0.580391	1545	2	2662
SCR034_J16	Eijkman.02	129	0.108168	23	0.178295	23	8520(96.3%)	3	1	0.217305	0.218779	1864	2	GACTGCAGTGAATGCACAGATTAAGAAAGTCGAAGATGATATTAACACACAAAATGAGGAGCTTAAAAAGATAGAAAATGATAGCACTAAAACTACTGAAAAGGCTAAATTTACTGCC	5	MID13	0.221236	1296	5858	MID14	0.213373	568	3	2662
SCR034_J16	Eijkman.07	129	0.0540536	11	0.0852713	11	8520(96.3%)	3	2	0.205713	0.205516	1751	2	GACTGCAGTGAATGAAGAGGTTAAGAAAGTCGAAGCTGATATTAAAGCAGAAGATGATAAGATTAAAACGATAGGAAGTGATAGCACTAAAACTACTGAAAAGGCTAAATTTACTGCC	4	MID13	0.205189	1202	5858	MID14	0.206236	549	2	2662
SCR035_J16	Eijkman.03	129	0.0634095	15	0.116279	15	11745(99.4%)	1	0	1	1	11745	2	GGATGGAGTGAAAACAGAGATTAAGAAAGTCGAAGCTGATATTAAAGCAGAAGATGATAAGATTAAAACGATAGGAAGTGATAGCACTAAAACTACTGAAAAGACCCAATCGATGGCC	21	MID15	1	2516	2516	MID16	1	9229	12	9229
SCR036_J15	Eijkman.00	129	0.129529	32	0.248062	32	1715(97.9%)	2	0	0.957164	0.953353	1635	2	GGATGGAGTGAAAACAGAGATTAAGAAAGTCGAAGATGATATTAAAAAGCAAGATGAGGAACTTAAAAAGTTAGGAAATGTTAACAGTCAAGATAGTAAAAAGAACGAATTTATTGCC	5	MID19	0.945471	1075	1137	MID20	0.968858	560	1	578
SCR036_J15	Eijkman.07	129	0.0540536	11	0.0852713	11	1715(97.9%)	2	1	0.0428357	0.0466472	80	2	GACTGCAGTGAATGAAGAGGTTAAGAAAGTCGAAGCTGATATTAAAGCAGAAGATGATAAGATTAAAACGATAGGAAGTGATAGCACTAAAACTACTGAAAAGGCTAAATTTACTGCC	2	MID19	0.0545295	62	1137	MID20	0.0311419	18	1	578
SCR038_J15	Eijkman.01	129	0.16143	31	0.24031	31	1652(98.6%)	2	0	0.978454	0.986683	1630	2	GACTGCAGTGAATGCACAGATTAAGAAAGTCGAAGATGATATTAACACACAAAATGAGGAGCTTAAAAAGATAGAAAATGAAGCCAATAAAACTGCTGAAAAGGCTAAATTTACTGCC	5	MID25	0.9625	385	400	MID26	0.994409	1245	1	1252
SCR038_J15	Eijkman.00	129	0.129529	32	0.248062	32	1652(98.6%)	2	1	0.0215455	0.0133172	22	2	GGATGGAGTGAAAACAGAGATTAAGAAAGTCGAAGATGATATTAAAAAGCAAGATGAGGAACTTAAAAAGTTAGGAAATGTTAACAGTCAAGATAGTAAAAAGAACGAATTTATTGCC	2	MID25	0.0375	15	400	MID26	0.00559105	7	1	1252
SCR039_J15	Eijkman.03	129	0.0634095	15	0.116279	15	1437(97.6%)	2	0	0.552613	0.549756	790	2	GGATGGAGTGAAAACAGAGATTAAGAAAGTCGAAGCTGATATTAAAGCAGAAGATGATAAGATTAAAACGATAGGAAGTGATAGCACTAAAACTACTGAAAAGACCCAATCGATGGCC	4	MID1	0.579439	372	642	MID2	0.525786	418	1	795
SCR039_J15	Eijkman.01	129	0.16143	31	0.24031	31	1437(97.6%)	2	1	0.447387	0.450244	647	2	GACTGCAGTGAATGCACAGATTAAGAAAGTCGAAGATGATATTAACACACAAAATGAGGAGCTTAAAAAGATAGAAAATGAAGCCAATAAAACTGCTGAAAAGGCTAAATTTACTGCC	2	MID1	0.420561	270	642	MID2	0.474214	377	1	795
SCR041_J15	Eijkman.06	129	0.0621053	12	0.0930233	12	8594(97.1%)	4	0	0.527406	0.532814	4579	2	GACTGCAGTGAATGAAGAGGTTAAGAAAGTCGAAGCTGATATTAAAGCAGAAGATGATAAGATTAAAAAGATAGAAAATGAAGCCAATAAAGCTGCTGAAAAGACCCAATCGATGGCC	5	MID7	0.502528	1690	3363	MID8	0.552284	2889	3	5231
SCR041_J15	Eijkman.09	129	0.0419032	9	0.0697674	9	8594(97.1%)	4	1	0.297213	0.287875	2474	2	GGATGGAGTGAAAACAGAGATTAAGAAAGTCGAAGATGATATTAAAACACATGATGAGAAGCTTCAAAAGTTAGGAAGTGAAGTCAGTCAAAATAGTGAAAAGACCCAATTGAATGCC	4	MID7	0.340172	1144	3363	MID8	0.254253	1330	2	5231
SCR041_J15	Eijkman.00	129	0.129529	32	0.248062	32	8594(97.1%)	4	2	0.10824	0.11031	948	2	GGATGGAGTGAAAACAGAGATTAAGAAAGTCGAAGATGATATTAAAAAGCAAGATGAGGAACTTAAAAAGTTAGGAAATGTTAACAGTCAAGATAGTAAAAAGAACGAATTTATTGCC	4	MID7	0.0987214	332	3363	MID8	0.11776	616	3	5231
SCR041_J15	Eijkman.03	129	0.0634095	15	0.116279	15	8594(97.1%)	4	3	0.0671406	0.0690016	593	2	GGATGGAGTGAAAACAGAGATTAAGAAAGTCGAAGCTGATATTAAAGCAGAAGATGATAAGATTAAAACGATAGGAAGTGATAGCACTAAAACTACTGAAAAGACCCAATCGATGGCC	4	MID7	0.0585787	197	3363	MID8	0.0757025	396	2	5231
SCR043_J16	Eijkman.01	129	0.16143	31	0.24031	31	7617(99.6%)	1	0	1	1	7617	2	GACTGCAGTGAATGCACAGATTAAGAAAGTCGAAGATGATATTAACACACAAAATGAGGAGCTTAAAAAGATAGAAAATGAAGCCAATAAAACTGCTGAAAAGGCTAAATTTACTGCC	12	MID15	1	2052	2052	MID16	1	5565	3	5565
SCR044_J15	Eijkman.09	129	0.0419032	9	0.0697674	9	2842(99.1%)	2	0	0.988634	0.992963	2822	2	GGATGGAGTGAAAACAGAGATTAAGAAAGTCGAAGATGATATTAAAACACATGATGAGAAGCTTCAAAAGTTAGGAAGTGAAGTCAGTCAAAATAGTGAAAAGACCCAATTGAATGCC	12	MID19	0.999007	2012	2014	MID20	0.978261	810	2	828
SCR044_J15	Eijkman.00	129	0.129529	32	0.248062	32	2842(99.1%)	2	1	0.0113661	0.0070373	20	2	GGATGGAGTGAAAACAGAGATTAAGAAAGTCGAAGATGATATTAAAAAGCAAGATGAGGAACTTAAAAAGTTAGGAAATGTTAACAGTCAAGATAGTAAAAAGAACGAATTTATTGCC	2	MID19	0.000993049	2	2014	MID20	0.0217391	18	1	828
SCR045_J15	Eijkman.25	129	0.00379132	1	0.00775194	1	5854(96.2%)	3	0	0.48908	0.487188	2852	2	GACTGCAGTGAATGCACAGATTAAGAAAGTCGAAGCTGATATTAAAGCAGAAGATGATAAGATTAAAAAGATAGAAAATGAAGCCAATAAAGCTGCTGAAAAGACCCAATCGATGGCC	9	MID21	0.483683	1912	3953	MID22	0.494477	940	4	1901
SCR045_J15	Eijkman.26	129	0.00252136	1	0.00775194	1	5854(96.2%)	3	1	0.325256	0.319781	1872	2	GACTGCAGTGAATGAAGAGGTTAAGAAAGTCGAAGCTGATATTAAAGCAGAAGATGATAAGATTAAAAAGATAGGAAGTGGTAGCACTAAAACTACTGAAAAGACCCAATCGATGGCC	6	MID21	0.309638	1224	3953	MID22	0.340873	648	2	1901
SCR045_J15	Eijkman.03	129	0.0634095	15	0.116279	15	5854(96.2%)	3	2	0.185664	0.19303	1130	2	GGATGGAGTGAAAACAGAGATTAAGAAAGTCGAAGCTGATATTAAAGCAGAAGATGATAAGATTAAAACGATAGGAAGTGATAGCACTAAAACTACTGAAAAGACCCAATCGATGGCC	7	MID21	0.206678	817	3953	MID22	0.16465	313	3	1901
SCR046_J16	Eijkman.08	129	0.0397907	10	0.0775194	10	7680(97.7%)	3	0	0.900158	0.907552	6970	2	GACTGCAGTGAATGCACAGATTAAGAAAGTCGAAGATGATATTAAAGCAGAAGATGATAAGATTAAAAAGATAGGAAGTGGTAGCACTAAAACTACTGAAAAGACCCAATCGATGGCC	10	MID25	0.970089	4119	4246	MID26	0.830227	2851	3	3434
SCR046_J16	Eijkman.05	129	0.064442	12	0.0930233	12	7680(97.7%)	3	1	0.0877224	0.0815104	626	2	GGATGGAGTGAAAACAGAGATTAAGAAAGTCGAAGATGATATTAAAAAGCAAGATGAGGAGCTTAAAAAGATAGAAAATGATAGCACTAAAACTACTGAAAAGGCTAAATTTACTGCC	2	MID25	0.0289684	123	4246	MID26	0.146476	503	1	3434
SCR046_J16	Eijkman.00	129	0.129529	32	0.248062	32	7680(97.7%)	3	2	0.0121193	0.0109375	84	2	GGATGGAGTGAAAACAGAGATTAAGAAAGTCGAAGATGATATTAAAAAGCAAGATGAGGAACTTAAAAAGTTAGGAAATGTTAACAGTCAAGATAGTAAAAAGAACGAATTTATTGCC	3	MID25	0.000942063	4	4246	MID26	0.0232964	80	2	3434
SCR047_J16	Eijkman.04	129	0.0860412	14	0.108527	14	5717(97.6%)	2	0	0.984894	0.984957	5631	2	GACTGCAGTGAATGCACAGATTAAGAAAGTCGAAGATGATATTAACACACAAAATGAGGAGCTTAAAAAGATAGAAAATGAAACCAATAAAACTGCTGAAAAGGCTAAATTTACTGCC	9	MID1	0.979809	2766	2823	MID2	0.989979	2865	6	2894
SCR047_J16	Eijkman.06	129	0.0621053	12	0.0930233	12	5717(97.6%)	2	1	0.015106	0.0150429	86	2	GACTGCAGTGAATGAAGAGGTTAAGAAAGTCGAAGCTGATATTAAAGCAGAAGATGATAAGATTAAAAAGATAGAAAATGAAGCCAATAAAGCTGCTGAAAAGACCCAATCGATGGCC	2	MID1	0.0201913	57	2823	MID2	0.0100207	29	1	2894
SCR048_J16	Eijkman.02	129	0.108168	23	0.178295	23	1733(98.5%)	1	0	1	1	1733	2	GACTGCAGTGAATGCACAGATTAAGAAAGTCGAAGATGATATTAACACACAAAATGAGGAGCTTAAAAAGATAGAAAATGATAGCACTAAAACTACTGAAAAGGCTAAATTTACTGCC	4	MID5	1	674	674	MID6	1	1059	2	1059
SCR049_J15	Eijkman.19	129	0.00775194	1	0.00775194	1	6971(96.3%)	1	0	1	1	6971	2	GGATGGAGTGAAAACAGAGATTAAGAAAGTCGAAGATGATATTAAAGCAGAAGATGATAAGATTAAAAAGATAGGAAGTGGTAGCACTAAAACTACTGAAAAGACCCAATCGATGGCC	4	MID7	1	3248	3248	MID8	1	3723	2	3723
SCR050_J16	Eijkman.21	129	0.00775194	1	0.00775194	1	5645(99.3%)	1	0	1	1	5645	2	GACTGCAGTGAATGCACAGATTAAGAAAGTCGAAGATGATATTAACACACAAAATGAGGAGCTTAAAAAGATAGAAAATGAAGCCAATAAAACTGCTGAAAAGGCTAAATTTATTGCC	5	MID10	1	4013	4013	MID11	1	1632	2	1632
SCR051_J16	Eijkman.09	129	0.0419032	9	0.0697674	9	4435(99.8%)	1	0	1	1	4435	2	GGATGGAGTGAAAACAGAGATTAAGAAAGTCGAAGATGATATTAAAACACATGATGAGAAGCTTCAAAAGTTAGGAAGTGAAGTCAGTCAAAATAGTGAAAAGACCCAATTGAATGCC	11	MID15	1	1390	1390	MID16	1	3045	7	3045
SCR052_J15	Eijkman.11	129	0.0386606	5	0.0387597	5	4416(97.2%)	1	0	1	1	4416	2	GGATGGAGTGAAAACAGAGATTAAGAAAGTCGAAGCTGATATTAAAGCAGAAGATGATAAGATTAAAAAGATAGAAAATGAAGCCAATAAAGCTGCTGAAAAGACCCAATCGATGGCC	12	MID17	1	3046	3046	MID18	1	1370	4	1370
SCR053_J15	Eijkman.04	129	0.0860412	14	0.108527	14	5567(99.3%)	1	0	1	1	5567	2	GACTGCAGTGAATGCACAGATTAAGAAAGTCGAAGATGATATTAACACACAAAATGAGGAGCTTAAAAAGATAGAAAATGAAACCAATAAAACTGCTGAAAAGGCTAAATTTACTGCC	20	MID21	1	3896	3896	MID22	1	1671	12	1671
SCR054_J16	Eijkman.07	129	0.0540536	11	0.0852713	11	6231(99.4%)	1	0	1	1	6231	2	GACTGCAGTGAATGAAGAGGTTAAGAAAGTCGAAGCTGATATTAAAGCAGAAGATGATAAGATTAAAACGATAGGAAGTGATAGCACTAAAACTACTGAAAAGGCTAAATTTACTGCC	16	MID23	1	1285	1285	MID24	1	4946	5	4946
SCR055_J15	Eijkman.02	129	0.108168	23	0.178295	23	3610(99.2%)	1	0	1	1	3610	2	GACTGCAGTGAATGCACAGATTAAGAAAGTCGAAGATGATATTAACACACAAAATGAGGAGCTTAAAAAGATAGAAAATGATAGCACTAAAACTACTGAAAAGGCTAAATTTACTGCC	6	MID25	1	1030	1030	MID26	1	2580	3	2580
SCR057_J15	Eijkman.01	129	0.16143	31	0.24031	31	3816(99.8%)	2	0	0.986511	0.986635	3765	2	GACTGCAGTGAATGCACAGATTAAGAAAGTCGAAGATGATATTAACACACAAAATGAGGAGCTTAAAAAGATAGAAAATGAAGCCAATAAAACTGCTGAAAAGGCTAAATTTACTGCC	6	MID3	0.982191	1820	1853	MID4	0.99083	1945	3	1963
SCR057_J15	Eijkman.02	129	0.108168	23	0.178295	23	3816(99.8%)	2	1	0.0134893	0.0133648	51	2	GACTGCAGTGAATGCACAGATTAAGAAAGTCGAAGATGATATTAACACACAAAATGAGGAGCTTAAAAAGATAGAAAATGATAGCACTAAAACTACTGAAAAGGCTAAATTTACTGCC	2	MID3	0.017809	33	1853	MID4	0.00916964	18	1	1963
SCR058_J15	Eijkman.05	129	0.064442	12	0.0930233	12	5242(99.4%)	1	0	1	1	5242	2	GGATGGAGTGAAAACAGAGATTAAGAAAGTCGAAGATGATATTAAAAAGCAAGATGAGGAGCTTAAAAAGATAGAAAATGATAGCACTAAAACTACTGAAAAGGCTAAATTTACTGCC	5	MID7	1	2531	2531	MID8	1	2711	3	2711
SCR059_J16	Eijkman.05	129	0.064442	12	0.0930233	12	1883(96.5%)	2	0	0.907581	0.904939	1704	2	GGATGGAGTGAAAACAGAGATTAAGAAAGTCGAAGATGATATTAAAAAGCAAGATGAGGAGCTTAAAAAGATAGAAAATGATAGCACTAAAACTACTGAAAAGGCTAAATTTACTGCC	3	MID13	0.899275	1116	1241	MID14	0.915888	588	2	642
SCR059_J16	Eijkman.18	129	0.0079021	2	0.0155039	2	1883(96.5%)	2	1	0.0924187	0.0950611	179	2	GACTGCAGTGAATGAAGAGGTTAAGAAAGTCGAAGCTGATATTAAAGCAGAAGATGATAAGATTAAAAAGATAGAAAATGATAGCACTAAAACTACTGAAAAGGCTAAATTTACTGCC	2	MID13	0.100725	125	1241	MID14	0.0841121	54	1	642
SCR060_J16	Eijkman.04	129	0.0860412	14	0.108527	14	4314(99.1%)	1	0	1	1	4314	2	GACTGCAGTGAATGCACAGATTAAGAAAGTCGAAGATGATATTAACACACAAAATGAGGAGCTTAAAAAGATAGAAAATGAAACCAATAAAACTGCTGAAAAGGCTAAATTTACTGCC	3	MID15	1	670	670	MID16	1	3644	1	3644
SCR063_J16	Eijkman.01	129	0.16143	31	0.24031	31	5792(99.6%)	1	0	1	1	5792	2	GACTGCAGTGAATGCACAGATTAAGAAAGTCGAAGATGATATTAACACACAAAATGAGGAGCTTAAAAAGATAGAAAATGAAGCCAATAAAACTGCTGAAAAGGCTAAATTTACTGCC	11	MID25	1	4526	4526	MID26	1	1266	3	1266
SCR064_J15	Eijkman.09	129	0.0419032	9	0.0697674	9	2227(98.7%)	2	0	0.84974	0.863493	1923	2	GGATGGAGTGAAAACAGAGATTAAGAAAGTCGAAGATGATATTAAAACACATGATGAGAAGCTTCAAAAGTTAGGAAGTGAAGTCAGTCAAAATAGTGAAAAGACCCAATTGAATGCC	5	MID27	0.775938	703	906	MID28	0.923543	1220	2	1321
SCR064_J15	Eijkman.02	129	0.108168	23	0.178295	23	2227(98.7%)	2	1	0.15026	0.136507	304	2	GACTGCAGTGAATGCACAGATTAAGAAAGTCGAAGATGATATTAACACACAAAATGAGGAGCTTAAAAAGATAGAAAATGATAGCACTAAAACTACTGAAAAGGCTAAATTTACTGCC	3	MID27	0.224062	203	906	MID28	0.0764572	101	1	1321
SCR082_J15	Eijkman.00	129	0.129529	32	0.248062	32	4851(98.4%)	1	0	1	1	4851	2	GGATGGAGTGAAAACAGAGATTAAGAAAGTCGAAGATGATATTAAAAAGCAAGATGAGGAACTTAAAAAGTTAGGAAATGTTAACAGTCAAGATAGTAAAAAGAACGAATTTATTGCC	9	MID19	1	3364	3364	MID20	1	1487	4	1487
SCR087_J15	Eijkman.16	129	0.00896097	2	0.0155039	2	2560(94.2%)	2	0	0.926128	0.925391	2369	2	GGATGGAGTGAAAACAGAGATTAAGAAAGTCGAAGATGATATTAAAGCAGAAGATGATAAGATTAAAAAGATAGAAAATGAAGCCAATAAAGCTGCTGAAAAGACCCAATCGATGGCC	4	MID3	0.915018	1249	1365	MID4	0.937238	1120	1	1195
SCR087_J15	Eijkman.08	129	0.0397907	10	0.0775194	10	2560(94.2%)	2	1	0.0738716	0.0746094	191	2	GACTGCAGTGAATGCACAGATTAAGAAAGTCGAAGATGATATTAAAGCAGAAGATGATAAGATTAAAAAGATAGGAAGTGGTAGCACTAAAACTACTGAAAAGACCCAATCGATGGCC	2	MID3	0.0849817	116	1365	MID4	0.0627615	75	1	1195
SCR088_J15	Eijkman.00	129	0.129529	32	0.248062	32	4499(97.3%)	3	0	0.696583	0.694377	3124	2	GGATGGAGTGAAAACAGAGATTAAGAAAGTCGAAGATGATATTAAAAAGCAAGATGAGGAACTTAAAAAGTTAGGAAATGTTAACAGTCAAGATAGTAAAAAGAACGAATTTATTGCC	4	MID7	0.723487	1494	2065	MID8	0.66968	1630	3	2434
SCR088_J15	Eijkman.08	129	0.0397907	10	0.0775194	10	4499(97.3%)	3	1	0.284693	0.286953	1291	2	GACTGCAGTGAATGCACAGATTAAGAAAGTCGAAGATGATATTAAAGCAGAAGATGATAAGATTAAAAAGATAGGAAGTGGTAGCACTAAAACTACTGAAAAGACCCAATCGATGGCC	2	MID7	0.257143	531	2065	MID8	0.312243	760	1	2434
SCR088_J15	Eijkman.01	129	0.16143	31	0.24031	31	4499(97.3%)	3	2	0.0187238	0.0186708	84	2	GACTGCAGTGAATGCACAGATTAAGAAAGTCGAAGATGATATTAACACACAAAATGAGGAGCTTAAAAAGATAGAAAATGAAGCCAATAAAACTGCTGAAAAGGCTAAATTTACTGCC	2	MID7	0.0193705	40	2065	MID8	0.0180772	44	1	2434
SCR091_J15	Eijkman.09	129	0.0419032	9	0.0697674	9	2515(99%)	1	0	1	1	2515	2	GGATGGAGTGAAAACAGAGATTAAGAAAGTCGAAGATGATATTAAAACACATGATGAGAAGCTTCAAAAGTTAGGAAGTGAAGTCAGTCAAAATAGTGAAAAGACCCAATTGAATGCC	10	MID17	1	1706	1706	MID18	1	809	1	809
SCR092_J15	Eijkman.02	129	0.108168	23	0.178295	23	1514(98.1%)	1	0	1	1	1514	2	GACTGCAGTGAATGCACAGATTAAGAAAGTCGAAGATGATATTAACACACAAAATGAGGAGCTTAAAAAGATAGAAAATGATAGCACTAAAACTACTGAAAAGGCTAAATTTACTGCC	15	MID19	1	1032	1032	MID20	1	482	3	482
SCR094_J15	Eijkman.00	129	0.129529	32	0.248062	32	1568(98.7%)	1	0	1	1	1568	2	GGATGGAGTGAAAACAGAGATTAAGAAAGTCGAAGATGATATTAAAAAGCAAGATGAGGAACTTAAAAAGTTAGGAAATGTTAACAGTCAAGATAGTAAAAAGAACGAATTTATTGCC	4	MID25	1	303	303	MID26	1	1265	2	1265
SCR095_J15	Eijkman.23	129	0.00424707	1	0.00775194	1	1060(96.1%)	2	0	0.547872	0.551887	585	2	GACTGCAGTGAATGAAGAGGTTAAGAAAGTCGAAGCTGATATTAAAGCAGAAGATGATAAGATTAAAAAGATAGAAAATGAAGCCAATAAAGCTGCTGAAAAGGCTAAATTTACTGCC	3	MID1	0.603873	343	568	MID2	0.49187	242	2	492
SCR095_J15	Eijkman.08	129	0.0397907	10	0.0775194	10	1060(96.1%)	2	1	0.452128	0.448113	475	2	GACTGCAGTGAATGCACAGATTAAGAAAGTCGAAGATGATATTAAAGCAGAAGATGATAAGATTAAAAAGATAGGAAGTGGTAGCACTAAAACTACTGAAAAGACCCAATCGATGGCC	2	MID1	0.396127	225	568	MID2	0.50813	250	1	492
SCR097_J15	Eijkman.08	129	0.0397907	10	0.0775194	10	5543(99.7%)	1	0	1	1	5543	2	GACTGCAGTGAATGCACAGATTAAGAAAGTCGAAGATGATATTAAAGCAGAAGATGATAAGATTAAAAAGATAGGAAGTGGTAGCACTAAAACTACTGAAAAGACCCAATCGATGGCC	2	MID7	1	1973	1973	MID8	1	3570	1	3570
SCR102_J15	Eijkman.00	129	0.129529	32	0.248062	32	2940(99.8%)	1	0	1	1	2940	2	GGATGGAGTGAAAACAGAGATTAAGAAAGTCGAAGATGATATTAAAAAGCAAGATGAGGAACTTAAAAAGTTAGGAAATGTTAACAGTCAAGATAGTAAAAAGAACGAATTTATTGCC	23	MID21	1	2243	2243	MID22	1	697	13	697
SCR104_J15	Eijkman.02	129	0.108168	23	0.178295	23	2269(98.8%)	1	0	1	1	2269	2	GACTGCAGTGAATGCACAGATTAAGAAAGTCGAAGATGATATTAACACACAAAATGAGGAGCTTAAAAAGATAGAAAATGATAGCACTAAAACTACTGAAAAGGCTAAATTTACTGCC	19	MID27	1	735	735	MID28	1	1534	6	1534
SCR105_J15	Eijkman.04	129	0.0860412	14	0.108527	14	831(99.2%)	1	0	1	1	831	2	GACTGCAGTGAATGCACAGATTAAGAAAGTCGAAGATGATATTAACACACAAAATGAGGAGCTTAAAAAGATAGAAAATGAAACCAATAAAACTGCTGAAAAGGCTAAATTTACTGCC	4	MID1	1	447	447	MID2	1	384	1	384
SCR106_J15	Eijkman.11	129	0.0386606	5	0.0387597	5	2772(98.5%)	2	0	0.987212	0.988456	2740	2	GGATGGAGTGAAAACAGAGATTAAGAAAGTCGAAGCTGATATTAAAGCAGAAGATGATAAGATTAAAAAGATAGAAAATGAAGCCAATAAAGCTGCTGAAAAGACCCAATCGATGGCC	6	MID3	0.998058	1542	1545	MID4	0.976365	1198	3	1227
SCR106_J15	Eijkman.01	129	0.16143	31	0.24031	31	2772(98.5%)	2	1	0.0127883	0.011544	32	2	GACTGCAGTGAATGCACAGATTAAGAAAGTCGAAGATGATATTAACACACAAAATGAGGAGCTTAAAAAGATAGAAAATGAAGCCAATAAAACTGCTGAAAAGGCTAAATTTACTGCC	3	MID3	0.00194175	3	1545	MID4	0.0236349	29	2	1227
SCR108_J15	Eijkman.04	129	0.0860412	14	0.108527	14	4390(99.3%)	1	0	1	1	4390	2	GACTGCAGTGAATGCACAGATTAAGAAAGTCGAAGATGATATTAACACACAAAATGAGGAGCTTAAAAAGATAGAAAATGAAACCAATAAAACTGCTGAAAAGGCTAAATTTACTGCC	4	MID7	1	2133	2133	MID8	1	2257	2	2257
SCR112_J15	Eijkman.09	129	0.0419032	9	0.0697674	9	2358(97.7%)	1	0	1	1	2358	2	GGATGGAGTGAAAACAGAGATTAAGAAAGTCGAAGATGATATTAAAACACATGATGAGAAGCTTCAAAAGTTAGGAAGTGAAGTCAGTCAAAATAGTGAAAAGACCCAATTGAATGCC	17	MID17	1	1546	1546	MID18	1	812	1	812
SCR113_J15	Eijkman.05	129	0.064442	12	0.0930233	12	1615(98%)	1	0	1	1	1615	2	GGATGGAGTGAAAACAGAGATTAAGAAAGTCGAAGATGATATTAAAAAGCAAGATGAGGAGCTTAAAAAGATAGAAAATGATAGCACTAAAACTACTGAAAAGGCTAAATTTACTGCC	9	MID19	1	1119	1119	MID20	1	496	3	496
SCR115_J15	Eijkman.20	129	0.00775194	1	0.00775194	1	1711(98.9%)	1	0	1	1	1711	2	GACTGCAGTGAATGCACAGATTAAGAAAGTCGAAGATGATATTAAAAAGCAAGATGAGGAACTTAAAAAGTTAGGAAATGTTAACAGTCAAGATAGTAAAAAGAACGAATTTATTGCC	5	MID25	1	443	443	MID26	1	1268	1	1268
SCR116_J15	Eijkman.01	129	0.16143	31	0.24031	31	2017(95.9%)	3	0	0.75966	0.759048	1531	2	GACTGCAGTGAATGCACAGATTAAGAAAGTCGAAGATGATATTAACACACAAAATGAGGAGCTTAAAAAGATAGAAAATGAAGCCAATAAAACTGCTGAAAAGGCTAAATTTACTGCC	11	MID27	0.762155	580	761	MID28	0.757166	951	6	1256
SCR116_J15	Eijkman.06	129	0.0621053	12	0.0930233	12	2017(95.9%)	3	1	0.141557	0.14824	299	2	GACTGCAGTGAATGAAGAGGTTAAGAAAGTCGAAGCTGATATTAAAGCAGAAGATGATAAGATTAAAAAGATAGAAAATGAAGCCAATAAAGCTGCTGAAAAGACCCAATCGATGGCC	2	MID27	0.114323	87	761	MID28	0.16879	212	1	1256
SCR116_J15	Eijkman.00	129	0.129529	32	0.248062	32	2017(95.9%)	3	2	0.0987831	0.0927119	187	2	GGATGGAGTGAAAACAGAGATTAAGAAAGTCGAAGATGATATTAAAAAGCAAGATGAGGAACTTAAAAAGTTAGGAAATGTTAACAGTCAAGATAGTAAAAAGAACGAATTTATTGCC	3	MID27	0.123522	94	761	MID28	0.0740446	93	1	1256
SRG013_J15	Eijkman.04	129	0.0860412	14	0.108527	14	6932(99.6%)	1	0	1	1	6932	2	GACTGCAGTGAATGCACAGATTAAGAAAGTCGAAGATGATATTAACACACAAAATGAGGAGCTTAAAAAGATAGAAAATGAAACCAATAAAACTGCTGAAAAGGCTAAATTTACTGCC	8	MID7	1	3428	3428	MID8	1	3504	5	3504
SRG018_J15	Eijkman.01	129	0.16143	31	0.24031	31	3399(98.7%)	1	0	1	1	3399	2	GACTGCAGTGAATGCACAGATTAAGAAAGTCGAAGATGATATTAACACACAAAATGAGGAGCTTAAAAAGATAGAAAATGAAGCCAATAAAACTGCTGAAAAGGCTAAATTTACTGCC	11	MID17	1	2124	2124	MID18	1	1275	3	1275
SRG020_J15	Eijkman.00	129	0.129529	32	0.248062	32	3797(99.2%)	1	0	1	1	3797	2	GGATGGAGTGAAAACAGAGATTAAGAAAGTCGAAGATGATATTAAAAAGCAAGATGAGGAACTTAAAAAGTTAGGAAATGTTAACAGTCAAGATAGTAAAAAGAACGAATTTATTGCC	11	MID21	1	2858	2858	MID22	1	939	3	939
SRG061R_J16	Eijkman.03	129	0.0634095	15	0.116279	15	4415(97.7%)	2	0	0.871106	0.871801	3849	2	GGATGGAGTGAAAACAGAGATTAAGAAAGTCGAAGCTGATATTAAAGCAGAAGATGATAAGATTAAAACGATAGGAAGTGATAGCACTAAAACTACTGAAAAGACCCAATCGATGGCC	4	MID3	0.84013	1813	2158	MID4	0.902082	2036	2	2257
SRG061R_J16	Eijkman.02	129	0.108168	23	0.178295	23	4415(97.7%)	2	1	0.128894	0.128199	566	2	GACTGCAGTGAATGCACAGATTAAGAAAGTCGAAGATGATATTAACACACAAAATGAGGAGCTTAAAAAGATAGAAAATGATAGCACTAAAACTACTGAAAAGGCTAAATTTACTGCC	2	MID3	0.15987	345	2158	MID4	0.0979176	221	1	2257
SRG061_J15	Eijkman.12	129	0.0232937	4	0.0310078	4	942(97%)	2	0	0.761854	0.766454	722	2	GGATGGAGTGAAAACAGAGATTAAGAAAGTCGAAGATGATATTAACACACAAAATGAGGAGCTTAAAAAGATAGAAAATGATAGCACTAAAACTACTGAAAAGGCTAAATTTACTGCC	4	MID1	0.778146	470	604	MID2	0.745562	252	2	338
SRG061_J15	Eijkman.03	129	0.0634095	15	0.116279	15	942(97%)	2	1	0.238146	0.233546	220	2	GGATGGAGTGAAAACAGAGATTAAGAAAGTCGAAGCTGATATTAAAGCAGAAGATGATAAGATTAAAACGATAGGAAGTGATAGCACTAAAACTACTGAAAAGACCCAATCGATGGCC	2	MID1	0.221854	134	604	MID2	0.254438	86	1	338
SRG066R_J15	Eijkman.06	129	0.0621053	12	0.0930233	12	5394(99.4%)	1	0	1	1	5394	2	GACTGCAGTGAATGAAGAGGTTAAGAAAGTCGAAGCTGATATTAAAGCAGAAGATGATAAGATTAAAAAGATAGAAAATGAAGCCAATAAAGCTGCTGAAAAGACCCAATCGATGGCC	4	MID7	1	2180	2180	MID8	1	3214	3	3214
SRG066_J16	Eijkman.06	129	0.0621053	12	0.0930233	12	2374(96.2%)	1	0	1	1	2374	2	GACTGCAGTGAATGAAGAGGTTAAGAAAGTCGAAGCTGATATTAAAGCAGAAGATGATAAGATTAAAAAGATAGAAAATGAAGCCAATAAAGCTGCTGAAAAGACCCAATCGATGGCC	6	MID5	1	928	928	MID6	1	1446	2	1446
SRG071R_J16	Eijkman.15	129	0.0115759	2	0.0155039	2	3378(99.6%)	1	0	1	1	3378	2	GACTGCAGTGAATGCACAGATTAAGAAAGTCGAAGATGATATTAAAACACATGATGAGAAGCTTCAAAAGTTAGGAAGTGAAGTCAGTCAAAATAGTGAAAAGACACAATTGAATGCC	6	MID13	1	2495	2495	MID14	1	883	4	883
SRG071_J16	Eijkman.24	129	0.00383774	1	0.00775194	1	8263(96.2%)	3	0	0.495069	0.491468	4061	2	GACTGCAGTGAATGAAGAGGTTAAGAAAGTCGAAGCTGATATTAAAGCAGAAGATGATAAGATTAAAAAGATAGGAAGTGATAGCACTAAAACTACTGAAAAGACCCAATCGATGGCC	6	MID10	0.444896	1970	4428	MID11	0.545241	2091	5	3835
SRG071_J16	Eijkman.15	129	0.0115759	2	0.0155039	2	8263(96.2%)	3	1	0.493289	0.496672	4104	2	GACTGCAGTGAATGCACAGATTAAGAAAGTCGAAGATGATATTAAAACACATGATGAGAAGCTTCAAAAGTTAGGAAGTGAAGTCAGTCAAAATAGTGAAAAGACACAATTGAATGCC	4	MID10	0.540425	2393	4428	MID11	0.446154	1711	3	3835
SRG071_J16	Eijkman.00	129	0.129529	32	0.248062	32	8263(96.2%)	3	2	0.0116421	0.0118601	98	2	GGATGGAGTGAAAACAGAGATTAAGAAAGTCGAAGATGATATTAAAAAGCAAGATGAGGAACTTAAAAAGTTAGGAAATGTTAACAGTCAAGATAGTAAAAAGAACGAATTTATTGCC	2	MID10	0.0146793	65	4428	MID11	0.00860495	33	1	3835
SRG073R_J15	Eijkman.02	129	0.108168	23	0.178295	23	2611(99.2%)	1	0	1	1	2611	2	GACTGCAGTGAATGCACAGATTAAGAAAGTCGAAGATGATATTAACACACAAAATGAGGAGCTTAAAAAGATAGAAAATGATAGCACTAAAACTACTGAAAAGGCTAAATTTACTGCC	10	MID17	1	1648	1648	MID18	1	963	1	963
SRG073_J16	Eijkman.02	129	0.108168	23	0.178295	23	4008(98.6%)	1	0	1	1	4008	2	GACTGCAGTGAATGCACAGATTAAGAAAGTCGAAGATGATATTAACACACAAAATGAGGAGCTTAAAAAGATAGAAAATGATAGCACTAAAACTACTGAAAAGGCTAAATTTACTGCC	21	MID15	1	1176	1176	MID16	1	2832	5	2832
SRG082R_J15	Eijkman.12	129	0.0232937	4	0.0310078	4	3537(99.2%)	1	0	1	1	3537	2	GGATGGAGTGAAAACAGAGATTAAGAAAGTCGAAGATGATATTAACACACAAAATGAGGAGCTTAAAAAGATAGAAAATGATAGCACTAAAACTACTGAAAAGGCTAAATTTACTGCC	11	MID21	1	2511	2511	MID22	1	1026	4	1026
SRG082_J16	Eijkman.10	129	0.0276521	6	0.0465116	6	7511(93.6%)	2	0	0.589769	0.573426	4307	2	GACTGCAGTGAATGCACAGATTAAGAAAGTCGAAGCTGATATTAAAGCAGAAGATGATAAGATTAAAACGATAGGAAGTGATAGCACTAAAACTACTGAAAAGACCCAATCGATGGCC	5	MID19	0.489235	2136	4366	MID20	0.690302	2171	2	3145
SRG082_J16	Eijkman.07	129	0.0540536	11	0.0852713	11	7511(93.6%)	2	1	0.410231	0.426574	3204	2	GACTGCAGTGAATGAAGAGGTTAAGAAAGTCGAAGCTGATATTAAAGCAGAAGATGATAAGATTAAAACGATAGGAAGTGATAGCACTAAAACTACTGAAAAGGCTAAATTTACTGCC	4	MID19	0.510765	2230	4366	MID20	0.309698	974	1	3145
SRG084R_J15	Eijkman.02	129	0.108168	23	0.178295	23	2014(96%)	1	0	1	1	2014	2	GACTGCAGTGAATGCACAGATTAAGAAAGTCGAAGATGATATTAACACACAAAATGAGGAGCTTAAAAAGATAGAAAATGATAGCACTAAAACTACTGAAAAGGCTAAATTTACTGCC	8	MID25	1	449	449	MID26	1	1565	2	1565
SRG084_J16	Eijkman.02	129	0.108168	23	0.178295	23	6991(98.6%)	1	0	1	1	6991	2	GACTGCAGTGAATGCACAGATTAAGAAAGTCGAAGATGATATTAACACACAAAATGAGGAGCTTAAAAAGATAGAAAATGATAGCACTAAAACTACTGAAAAGGCTAAATTTACTGCC	12	MID23	1	4213	4213	MID24	1	2778	3	2778
SRG093R_J15	Eijkman.10	129	0.0276521	6	0.0465116	6	947(95.4%)	1	0	1	1	947	2	GACTGCAGTGAATGCACAGATTAAGAAAGTCGAAGCTGATATTAAAGCAGAAGATGATAAGATTAAAACGATAGGAAGTGATAGCACTAAAACTACTGAAAAGACCCAATCGATGGCC	6	MID1	1	485	485	MID2	1	462	3	462
SRG093_J15	Eijkman.02	129	0.108168	23	0.178295	23	2806(99%)	2	0	0.847402	0.843906	2368	2	GACTGCAGTGAATGCACAGATTAAGAAAGTCGAAGATGATATTAACACACAAAATGAGGAGCTTAAAAAGATAGAAAATGATAGCACTAAAACTACTGAAAAGGCTAAATTTACTGCC	8	MID27	0.857906	803	936	MID28	0.836898	1565	4	1870
SRG093_J15	Eijkman.04	129	0.0860412	14	0.108527	14	2806(99%)	2	1	0.152598	0.156094	438	2	GACTGCAGTGAATGCACAGATTAAGAAAGTCGAAGATGATATTAACACACAAAATGAGGAGCTTAAAAAGATAGAAAATGAAACCAATAAAACTGCTGAAAAGGCTAAATTTACTGCC	3	MID27	0.142094	133	936	MID28	0.163102	305	2	1870
SRG099R_J16	Eijkman.04	129	0.0860412	14	0.108527	14	8257(98.4%)	3	0	0.540715	0.532881	4400	2	GACTGCAGTGAATGCACAGATTAAGAAAGTCGAAGATGATATTAACACACAAAATGAGGAGCTTAAAAAGATAGAAAATGAAACCAATAAAACTGCTGAAAAGGCTAAATTTACTGCC	8	MID10	0.514706	2765	5372	MID11	0.566724	1635	4	2885
SRG099R_J16	Eijkman.00	129	0.129529	32	0.248062	32	8257(98.4%)	3	1	0.339751	0.347705	2871	2	GGATGGAGTGAAAACAGAGATTAAGAAAGTCGAAGATGATATTAAAAAGCAAGATGAGGAACTTAAAAAGTTAGGAAATGTTAACAGTCAAGATAGTAAAAAGAACGAATTTATTGCC	3	MID10	0.366158	1967	5372	MID11	0.313345	904	1	2885
SRG099R_J16	Eijkman.13	129	0.0104639	3	0.0232558	3	8257(98.4%)	3	2	0.119533	0.119414	986	2	GACTGCAGTGAATGCACAGATTAAGAAAGTCGAAGATGATATTAACACACAAAATGAGGAGCTTAAAAAGATAGAAAATGAAGCCAATAAAGCTGCTGAAAAGGCTAAATTTACTGCC	4	MID10	0.119136	640	5372	MID11	0.119931	346	1	2885
SRG099_J15	Eijkman.00	129	0.129529	32	0.248062	32	4680(98.2%)	1	0	1	1	4680	2	GGATGGAGTGAAAACAGAGATTAAGAAAGTCGAAGATGATATTAAAAAGCAAGATGAGGAACTTAAAAAGTTAGGAAATGTTAACAGTCAAGATAGTAAAAAGAACGAATTTATTGCC	6	MID7	1	2064	2064	MID8	1	2616	4	2616
SRG108R_J16	Eijkman.02	129	0.108168	23	0.178295	23	11362(99.7%)	1	0	1	1	11362	2	GACTGCAGTGAATGCACAGATTAAGAAAGTCGAAGATGATATTAACACACAAAATGAGGAGCTTAAAAAGATAGAAAATGATAGCACTAAAACTACTGAAAAGGCTAAATTTACTGCC	12	MID19	1	7436	7436	MID20	1	3926	3	3926
SRG108_J15	Eijkman.17	129	0.00849599	2	0.0155039	2	2830(98.3%)	2	0	0.969114	0.975972	2762	2	GGATGGAGTGAAAACAGAGATTAAGAAAGTCGAAGATGATATTAACACACAAAATGAGGAGCTTAAAAAGATAGAAAATGAAGCCAATAAAACTGCTGAAAAGGCTAAATTTACTGCC	12	MID17	0.997161	1756	1761	MID18	0.941066	1006	1	1069
SRG108_J15	Eijkman.00	129	0.129529	32	0.248062	32	2830(98.3%)	2	1	0.0308864	0.0240283	68	2	GGATGGAGTGAAAACAGAGATTAAGAAAGTCGAAGATGATATTAAAAAGCAAGATGAGGAACTTAAAAAGTTAGGAAATGTTAACAGTCAAGATAGTAAAAAGAACGAATTTATTGCC	3	MID17	0.0028393	5	1761	MID18	0.0589336	63	2	1069
SRG109R_J16	Eijkman.04	129	0.0860412	14	0.108527	14	10381(64.4%)	1	0	1	1	10381	2	GACTGCAGTGAATGCACAGATTAAGAAAGTCGAAGATGATATTAACACACAAAATGAGGAGCTTAAAAAGATAGAAAATGAAACCAATAAAACTGCTGAAAAGGCTAAATTTACTGCC	5	MID23	1	1759	1759	MID24	1	8622	1	8622
SRG109_J16	Eijkman.04	129	0.0860412	14	0.108527	14	10278(99.7%)	2	0	0.988967	0.994454	10221	2	GACTGCAGTGAATGCACAGATTAAGAAAGTCGAAGATGATATTAACACACAAAATGAGGAGCTTAAAAAGATAGAAAATGAAACCAATAAAACTGCTGAAAAGGCTAAATTTACTGCC	13	MID21	0.978192	2467	2522	MID22	0.999742	7754	8	7756
SRG109_J16	Eijkman.00	129	0.129529	32	0.248062	32	10278(99.7%)	2	1	0.011033	0.00554583	57	2	GGATGGAGTGAAAACAGAGATTAAGAAAGTCGAAGATGATATTAAAAAGCAAGATGAGGAACTTAAAAAGTTAGGAAATGTTAACAGTCAAGATAGTAAAAAGAACGAATTTATTGCC	2	MID21	0.0218081	55	2522	MID22	0.000257865	2	1	7756
SRG111R_J15	Eijkman.00	129	0.129529	32	0.248062	32	2571(99.2%)	1	0	1	1	2571	2	GGATGGAGTGAAAACAGAGATTAAGAAAGTCGAAGATGATATTAAAAAGCAAGATGAGGAACTTAAAAAGTTAGGAAATGTTAACAGTCAAGATAGTAAAAAGAACGAATTTATTGCC	12	MID27	1	808	808	MID28	1	1763	7	1763
SRG111_j15	Eijkman.00	129	0.129529	32	0.248062	32	2370(95.8%)	1	0	1	1	2370	2	GGATGGAGTGAAAACAGAGATTAAGAAAGTCGAAGATGATATTAAAAAGCAAGATGAGGAACTTAAAAAGTTAGGAAATGTTAACAGTCAAGATAGTAAAAAGAACGAATTTATTGCC	11	MID25	1	598	598	MID26	1	1772	1	1772
SRG116R_J16	Eijkman.06	129	0.0621053	12	0.0930233	12	6910(99.7%)	1	0	1	1	6910	2	GACTGCAGTGAATGAAGAGGTTAAGAAAGTCGAAGCTGATATTAAAGCAGAAGATGATAAGATTAAAAAGATAGAAAATGAAGCCAATAAAGCTGCTGAAAAGACCCAATCGATGGCC	8	MID3	1	2558	2558	MID4	1	4352	3	4352
SRG116_J15	Eijkman.06	129	0.0621053	12	0.0930233	12	1484(96.4%)	4	0	0.520646	0.507412	753	2	GACTGCAGTGAATGAAGAGGTTAAGAAAGTCGAAGCTGATATTAAAGCAGAAGATGATAAGATTAAAAAGATAGAAAATGAAGCCAATAAAGCTGCTGAAAAGACCCAATCGATGGCC	2	MID1	0.451977	400	885	MID2	0.589316	353	1	599
SRG116_J15	Eijkman.00	129	0.129529	32	0.248062	32	1484(96.4%)	4	1	0.253493	0.262129	389	2	GGATGGAGTGAAAACAGAGATTAAGAAAGTCGAAGATGATATTAAAAAGCAAGATGAGGAACTTAAAAAGTTAGGAAATGTTAACAGTCAAGATAGTAAAAAGAACGAATTTATTGCC	3	MID1	0.298305	264	885	MID2	0.208681	125	1	599
SRG116_J15	Eijkman.17	129	0.00849599	2	0.0155039	2	1484(96.4%)	4	2	0.126869	0.130728	194	2	GGATGGAGTGAAAACAGAGATTAAGAAAGTCGAAGATGATATTAACACACAAAATGAGGAGCTTAAAAAGATAGAAAATGAAGCCAATAAAACTGCTGAAAAGGCTAAATTTACTGCC	2	MID1	0.146893	130	885	MID2	0.106845	64	1	599
SRG116_J15	Eijkman.02	129	0.108168	23	0.178295	23	1484(96.4%)	4	3	0.0989917	0.0997305	148	2	GACTGCAGTGAATGCACAGATTAAGAAAGTCGAAGATGATATTAACACACAAAATGAGGAGCTTAAAAAGATAGAAAATGATAGCACTAAAACTACTGAAAAGGCTAAATTTACTGCC	3	MID1	0.102825	91	885	MID2	0.0951586	57	2	599
SRG126R_J15	Eijkman.01	129	0.16143	31	0.24031	31	7689(99%)	1	0	1	1	7689	2	GACTGCAGTGAATGCACAGATTAAGAAAGTCGAAGATGATATTAACACACAAAATGAGGAGCTTAAAAAGATAGAAAATGAAGCCAATAAAACTGCTGAAAAGGCTAAATTTACTGCC	6	MID7	1	3826	3826	MID8	1	3863	4	3863
SRG126_J16	Eijkman.01	129	0.16143	31	0.24031	31	4362(98.3%)	1	0	1	1	4362	2	GACTGCAGTGAATGCACAGATTAAGAAAGTCGAAGATGATATTAACACACAAAATGAGGAGCTTAAAAAGATAGAAAATGAAGCCAATAAAACTGCTGAAAAGGCTAAATTTACTGCC	4	MID5	1	1456	1456	MID6	1	2906	2	2906
SRG131R_J16	Eijkman.02	129	0.108168	23	0.178295	23	6795(99.4%)	2	0	0.895716	0.826049	5613	2	GACTGCAGTGAATGCACAGATTAAGAAAGTCGAAGATGATATTAACACACAAAATGAGGAGCTTAAAAAGATAGAAAATGATAGCACTAAAACTACTGAAAAGGCTAAATTTACTGCC	4	MID10	0.793273	4528	5708	MID14	0.99816	1085	2	1087
SRG131R_J16	Eijkman.01	129	0.16143	31	0.24031	31	6795(99.4%)	2	1	0.104284	0.173951	1182	2	GACTGCAGTGAATGCACAGATTAAGAAAGTCGAAGATGATATTAACACACAAAATGAGGAGCTTAAAAAGATAGAAAATGAAGCCAATAAAACTGCTGAAAAGGCTAAATTTACTGCC	3	MID10	0.206727	1180	5708	MID14	0.00183993	2	1	1087
SRG132R_J16	Eijkman.01	129	0.16143	31	0.24031	31	6423(99.4%)	1	0	1	1	6423	2	GACTGCAGTGAATGCACAGATTAAGAAAGTCGAAGATGATATTAACACACAAAATGAGGAGCTTAAAAAGATAGAAAATGAAGCCAATAAAACTGCTGAAAAGGCTAAATTTACTGCC	21	MID17	1	5111	5111	MID18	1	1312	4	1312
SRG141R_J15	Eijkman.07	129	0.0540536	11	0.0852713	11	5279(98.4%)	1	0	1	1	5279	2	GACTGCAGTGAATGAAGAGGTTAAGAAAGTCGAAGCTGATATTAAAGCAGAAGATGATAAGATTAAAACGATAGGAAGTGATAGCACTAAAACTACTGAAAAGGCTAAATTTACTGCC	14	MID21	1	3745	3745	MID22	1	1534	10	1534
SRG141_J15	Eijkman.12	129	0.0232937	4	0.0310078	4	3343(99%)	1	0	1	1	3343	2	GGATGGAGTGAAAACAGAGATTAAGAAAGTCGAAGATGATATTAACACACAAAATGAGGAGCTTAAAAAGATAGAAAATGATAGCACTAAAACTACTGAAAAGGCTAAATTTACTGCC	4	MID19	1	2338	2338	MID20	1	1005	1	1005
SRG144R_J15	Eijkman.07	129	0.0540536	11	0.0852713	11	3195(98.7%)	1	0	1	1	3195	2	GACTGCAGTGAATGAAGAGGTTAAGAAAGTCGAAGCTGATATTAAAGCAGAAGATGATAAGATTAAAACGATAGGAAGTGATAGCACTAAAACTACTGAAAAGGCTAAATTTACTGCC	10	MID25	1	686	686	MID26	1	2509	2	2509
												2966.85

## Sheet: Haplotypes by Relapse
s_Sample	h_popUID	IT_run	relapse	relapse_pair	MOI	MOI	c_AveragedFrac	R1_MapFrac	R1_ReadCnt	R1_totalReadCnt	R2_MapFrac	R2_ReadCnt	R2_totalReadCnt	TotalReadCnt	Read_discrepancy
SCR001_J15	Eijkman.01	1	1	0	1	1	1	1	787	787	1	547	547	1334	0
SCR002_J16	Eijkman.01	2	1	0	1	1	1	1	1999	1999	1	3097	3097	5096	0
SCR003_J16	Eijkman.01	2	1	0	1	1	1	1	1341	1341	1	1557	1557	2898	0
SCR005_J16	Eijkman.05	2	1	0	4	4	0.438777	0.420528	1688	4014	0.457026	670	1466	5480	0.036498
SCR005_J16	Eijkman.14	2	1	0		4	0.270457	0.296712	1191	4014	0.244202	358	1466	5480	0.05251
SCR005_J16	Eijkman.16	2	1	0		4	0.229837	0.210015	843	4014	0.249659	366	1466	5480	0.039644
SCR005_J16	Eijkman.10	2	1	0		4	0.0609293	0.0727454	292	4014	0.0491132	72	1466	5480	0.0236322
SCR006_J16	Eijkman.22	2	1	0	2	2	0.686289	0.751505	2247	2990	0.621074	613	987	3977	0.130431
SCR006_J16	Eijkman.03	2	1	0		2	0.313711	0.248495	743	2990	0.378926	374	987	3977	0.130431
SCR007_J16	Eijkman.00	2	1	0	1	1	1	1	2751	2751	1	2787	2787	5538	0
SCR008_J15	Eijkman.00	1	1	0	3	3	0.687206	0.655788	4300	6557	0.718623	355	494	7051	0.062835
SCR008_J15	Eijkman.04	1	1	0		3	0.300496	0.343907	2255	6557	0.257085	127	494	7051	0.086822
SCR008_J15	Eijkman.02	1	1	1		3	0.0122983	0.000305018	2	6557	0.0242915	12	494	7051	0.0239865
SCR008R_J16	Eijkman.01	2	2	1	1	1	1	1	1418	1418	1	5504	5504	6922	0
SCR010_J15	Eijkman.02	1	1	0	1	1	1	1	473	473	1	1656	1656	2129	0
SCR011_J15	Eijkman.05	1	1	0	2	2	0.684622	0.807445	629	779	0.561798	1250	2225	3004	0.245647
SCR011_J15	Eijkman.01	1	1	0		2	0.315378	0.192555	150	779	0.438202	975	2225	3004	0.245647
SCR013_J15	Eijkman.00	1	1	0	3	3	0.486963	0.506124	1033	2041	0.467802	1126	2407	4448	0.038322
SCR013_J15	Eijkman.05	1	1	0		3	0.387233	0.347379	709	2041	0.427088	1028	2407	4448	0.079709
SCR013_J15	Eijkman.01	1	1	0		3	0.125803	0.146497	299	2041	0.10511	253	2407	4448	0.041387
SCR014_J16	Eijkman.03	2	1	0	2	2	0.8054	0.69525	1127	1621	0.915551	1778	1942	3563	0.220301
SCR014_J16	Eijkman.00	2	1	0		2	0.1946	0.30475	494	1621	0.084449	164	1942	3563	0.220301
SCR015_j15	Eijkman.01	1	1	1	4	4	0.71618	0.721733	2866	3971	0.710627	4273	6013	9984	0.011106
SCR015_j15	Eijkman.08	1	1	1		4	0.171619	0.130698	519	3971	0.212539	1278	6013	9984	0.081841
SCR015_j15	Eijkman.27	1	1	1		4	0.0732275	0.099723	396	3971	0.0467321	281	6013	9984	0.0529909
SCR015_j15	Eijkman.10	1	1	1		4	0.0389742	0.0478469	190	3971	0.0301014	181	6013	9984	0.0177455
SCR015R_J16	Eijkman.10	2	2	1	2	2	0.960308	0.956365	4252	4446	0.964252	2023	2098	6544	0.007887
SCR015R_J16	Eijkman.00	2	2	1		2	0.0396915	0.0436347	194	4446	0.0357483	75	2098	6544	0.0078864
SCR016_J16	Eijkman.03	2	1	0	2	2	0.551842	0.575864	1799	3124	0.52782	702	1330	4454	0.048044
SCR016_J16	Eijkman.02	2	1	0		2	0.448158	0.424136	1325	3124	0.47218	628	1330	4454	0.048044
SCR017_J16	Eijkman.05	2	1	1	4	4	0.705964	0.718056	1197	1667	0.693872	2457	3541	5208	0.024184
SCR017_J16	Eijkman.09	2	1	1		4	0.224173	0.205759	343	1667	0.242587	859	3541	5208	0.036828
SCR017_J16	Eijkman.00	2	1	1		4	0.0388234	0.0383923	64	1667	0.0392544	139	3541	5208	0.0008621
SCR017_J16	Eijkman.01	2	1	1		4	0.0310397	0.0377924	63	1667	0.0242869	86	3541	5208	0.0135055
SCR017R_J15	Eijkman.05	1	2	1	3	3	0.964171	0.944947	1150	1217	0.983395	533	542	1759	0.038448
SCR017R_J15	Eijkman.01	1	2	1		3	0.0255657	0.0419063	51	1217	0.00922509	5	542	1759	0.0326812
SCR017R_J15	Eijkman.00	1	2	1		3	0.0102636	0.0131471	16	1217	0.00738007	4	542	1759	0.00576703
SCR018_J16	Eijkman.01	2	1	0	1	1	1	1	8563	8563	1	5484	5484	14047	0
SCR019_J16	Eijkman.01	2	1	1	3	3	0.439494	0.407975	1064	2608	0.471012	2876	6106	8714	0.063037
SCR019_J16	Eijkman.06	2	1	1		3	0.392643	0.401074	1046	2608	0.384212	2346	6106	8714	0.016862
SCR019_J16	Eijkman.07	2	1	1		3	0.167863	0.190951	498	2608	0.144776	884	6106	8714	0.046175
SCR019R_J16	Eijkman.06	2	2	1	1	1	1	1	6325	6325	1	6633	6633	12958	0
SCR021_J15	Eijkman.01	1	1	0	2	2	0.989529	0.98768	481	487	0.991379	805	812	1299	0.003699
SCR021_J15	Eijkman.02	1	1	0		2	0.0104705	0.0123203	6	487	0.00862069	7	812	1299	0.00369961
SCR022_J15	Eijkman.18	1	1	1	2	2	0.926952	0.944954	721	763	0.908951	589	648	1411	0.036003
SCR022_J15	Eijkman.03	1	1	1		2	0.0730476	0.0550459	42	763	0.0910494	59	648	1411	0.0360035
SCR022R_J16	Eijkman.03	2	2	1	1	1	1	1	3194	3194	1	5388	5388	8582	0
SCR023_J16	Eijkman.04	2	1	0	1	1	1	1	1694	1694	1	1768	1768	3462	0
SCR025_J16	Eijkman.07	2	1	1	1	1	1	1	1118	1118	1	1550	1550	2668	0
SCR025R_J16	Eijkman.07	2	2	1	1	1	1	1	4439	4439	1	710	710	5149	0
SCR026_J15	Eijkman.00	1	1	0	1	1	1	1	1944	1944	1	1405	1405	3349	0
SCR027_J15	Eijkman.11	1	1	0	1	1	1	1	3333	3333	1	1679	1679	5012	0
SCR028_J15	Eijkman.08	1	1	0	1	1	1	1	1778	1778	1	732	732	2510	0
SCR030_J15	Eijkman.14	1	1	0	2	2	0.769694	0.705189	897	1272	0.834199	2249	2696	3968	0.12901
SCR030_J15	Eijkman.13	1	1	0		2	0.230306	0.294811	375	1272	0.165801	447	2696	3968	0.12901
SCR031_J15	Eijkman.03	1	1	0	1	1	1	1	1365	1365	1	1253	1253	2618	0
SCR033_J16	Eijkman.10	2	1	0	3	3	0.917134	0.893803	12852	14379	0.940465	4818	5123	19502	0.046662
SCR033_J16	Eijkman.02	2	1	0		3	0.0527995	0.0706586	1016	14379	0.0349405	179	5123	19502	0.0357181
SCR033_J16	Eijkman.09	2	1	0		3	0.0300665	0.0355379	511	14379	0.024595	126	5123	19502	0.0109429
SCR034_J16	Eijkman.01	2	1	0	3	3	0.576983	0.573575	3360	5858	0.580391	1545	2662	8520	0.006816
SCR034_J16	Eijkman.02	2	1	0		3	0.217305	0.221236	1296	5858	0.213373	568	2662	8520	0.007863
SCR034_J16	Eijkman.07	2	1	0		3	0.205713	0.205189	1202	5858	0.206236	549	2662	8520	0.001047
SCR035_J16	Eijkman.03	2	1	1	1	1	1	1	2516	2516	1	9229	9229	11745	0
SCR035R_J15	Eijkman.03	1	2	1	1	1	1	1	1752	1752	1	620	620	2372	0
SCR036_J15	Eijkman.00	1	1	1	2	2	0.957164	0.945471	1075	1137	0.968858	560	578	1715	0.023387
SCR036_J15	Eijkman.07	1	1	1		2	0.0428357	0.0545295	62	1137	0.0311419	18	578	1715	0.0233876
SCR036R_J15	Eijkman.00	1	2	1	2	2	0.868357	0.874856	1517	1734	0.861858	705	818	2552	0.012998
SCR036R_J15	Eijkman.04	1	2	1		2	0.131643	0.125144	217	1734	0.138142	113	818	2552	0.012998
SCR038_J15	Eijkman.01	1	1	1	2	2	0.978454	0.9625	385	400	0.994409	1245	1252	1652	0.031909
SCR038_J15	Eijkman.00	1	1	1		2	0.0215455	0.0375	15	400	0.00559105	7	1252	1652	0.0319089
SCR038R_J16	Eijkman.01	2	2	1	1	1	1	1	6399	6399	1	5216	5216	11615	0
SCR039_J15	Eijkman.03	1	1	0	2	2	0.552613	0.579439	372	642	0.525786	418	795	1437	0.053653
SCR039_J15	Eijkman.01	1	1	0		2	0.447387	0.420561	270	642	0.474214	377	795	1437	0.053653
SCR040R_J16	Eijkman.00	2	2	0	2	2	0.805649	0.855111	2225	2602	0.756186	2078	2748	5350	0.098925
SCR040R_J16	Eijkman.08	2	2	0		2	0.194351	0.144889	377	2602	0.243814	670	2748	5350	0.098925
SCR041_J15	Eijkman.06	1	1	0	4	4	0.527406	0.502528	1690	3363	0.552284	2889	5231	8594	0.049756
SCR041_J15	Eijkman.09	1	1	0		4	0.297213	0.340172	1144	3363	0.254253	1330	5231	8594	0.085919
SCR041_J15	Eijkman.00	1	1	0		4	0.10824	0.0987214	332	3363	0.11776	616	5231	8594	0.0190386
SCR041_J15	Eijkman.03	1	1	0		4	0.0671406	0.0585787	197	3363	0.0757025	396	5231	8594	0.0171238
SCR042R_J16	Eijkman.01	2	2	0	1	1	1	1	3289	3289	1	985	985	4274	0
SCR043_J16	Eijkman.01	2	1	1	1	1	1	1	2052	2052	1	5565	5565	7617	0
SCR043R_J16	Eijkman.00	2	2	1	1	1	1	1	5285	5285	1	10183	10183	15468	0
SCR044_J15	Eijkman.09	1	1	0	2	2	0.988634	0.999007	2012	2014	0.978261	810	828	2842	0.020746
SCR044_J15	Eijkman.00	1	1	0		2	0.0113661	0.000993049	2	2014	0.0217391	18	828	2842	0.0207461
SCR045_J15	Eijkman.25	1	1	0	3	3	0.48908	0.483683	1912	3953	0.494477	940	1901	5854	0.010794
SCR045_J15	Eijkman.26	1	1	0		3	0.325256	0.309638	1224	3953	0.340873	648	1901	5854	0.031235
SCR045_J15	Eijkman.03	1	1	0		3	0.185664	0.206678	817	3953	0.16465	313	1901	5854	0.042028
SCR046_J16	Eijkman.08	2	1	0	3	3	0.900158	0.970089	4119	4246	0.830227	2851	3434	7680	0.139862
SCR046_J16	Eijkman.05	2	1	0		3	0.0877224	0.0289684	123	4246	0.146476	503	3434	7680	0.117508
SCR046_J16	Eijkman.00	2	1	0		3	0.0121193	0.000942063	4	4246	0.0232964	80	3434	7680	0.0223543
SCR047_J16	Eijkman.04	2	1	1	2	2	0.984894	0.979809	2766	2823	0.989979	2865	2894	5717	0.01017
SCR047_J16	Eijkman.06	2	1	1		2	0.015106	0.0201913	57	2823	0.0100207	29	2894	5717	0.0101706
SCR047R_J16	Eijkman.06	2	2	1	1	1	1	1	2145	2145	1	2246	2246	4391	0
SCR048_J16	Eijkman.02	2	1	0	1	1	1	1	674	674	1	1059	1059	1733	0
SCR049_J15	Eijkman.19	1	1	0	1	1	1	1	3248	3248	1	3723	3723	6971	0
SCR050_J16	Eijkman.21	2	1	1	1	1	1	1	4013	4013	1	1632	1632	5645	0
SCR050R_J16	Eijkman.07	2	2	1	1	1	1	1	2244	2244	1	891	891	3135	0
SCR051_J16	Eijkman.09	2	1	0	1	1	1	1	1390	1390	1	3045	3045	4435	0
SCR052_J15	Eijkman.11	1	1	1	1	1	1	1	3046	3046	1	1370	1370	4416	0
SCR052R_J16	Eijkman.06	2	2	1	1	1	1	1	8233	8233	1	7341	7341	15574	0
SCR053_J15	Eijkman.04	1	1	0	1	1	1	1	3896	3896	1	1671	1671	5567	0
SCR054_J16	Eijkman.07	2	1	0	1	1	1	1	1285	1285	1	4946	4946	6231	0
SCR055_J15	Eijkman.02	1	1	1	1	1	1	1	1030	1030	1	2580	2580	3610	0
SCR055R_J15	Eijkman.11	1	2	1	1	1	1	1	1335	1335	1	2730	2730	4065	0
SCR057_J15	Eijkman.01	1	1	1	2	2	0.986511	0.982191	1820	1853	0.99083	1945	1963	3816	0.008639
SCR057_J15	Eijkman.02	1	1	1		2	0.0134893	0.017809	33	1853	0.00916964	18	1963	3816	0.00863936
SCR057R_J16	Eijkman.02	2	2	1	2	2	0.929156	0.877792	668	761	0.980519	1359	1386	2147	0.102727
SCR057R_J16	Eijkman.01	2	2	1		2	0.0708441	0.122208	93	761	0.0194805	27	1386	2147	0.102727
SCR058_J15	Eijkman.05	1	1	1	1	1	1	1	2531	2531	1	2711	2711	5242	0
SCR058R_J16	Eijkman.05	2	2	1	3	3	0.826176	0.808957	3125	3863	0.843395	1411	1673	5536	0.034438
SCR058R_J16	Eijkman.02	2	2	1		3	0.148759	0.190525	736	3863	0.106993	179	1673	5536	0.083532
SCR058R_J16	Eijkman.00	2	2	1		3	0.0250646	0.000517732	2	3863	0.0496115	83	1673	5536	0.0490938
SCR059_J16	Eijkman.05	2	1	0	2	2	0.907581	0.899275	1116	1241	0.915888	588	642	1883	0.016613
SCR059_J16	Eijkman.18	2	1	0		2	0.0924187	0.100725	125	1241	0.0841121	54	642	1883	0.0166129
SCR060_J16	Eijkman.04	2	1	1	1	1	1	1	670	670	1	3644	3644	4314	0
SCR060R_J16	Eijkman.04	2	2	1	1	1	1	1	1170	1170	1	4180	4180	5350	0
SCR061R_J15	Eijkman.11	1	2	0	1	1	1	1	2715	2715	1	1122	1122	3837	0
SCR063_J16	Eijkman.01	2	1	0	1	1	1	1	4526	4526	1	1266	1266	5792	0
SCR064_J15	Eijkman.09	1	1	0	2	2	0.84974	0.775938	703	906	0.923543	1220	1321	2227	0.147605
SCR064_J15	Eijkman.02	1	1	0		2	0.15026	0.224062	203	906	0.0764572	101	1321	2227	0.147605
SCR076R_J15	Eijkman.03	1	2	0	3	3	0.3794	0.280899	200	712	0.477901	519	1086	1798	0.197002
SCR076R_J15	Eijkman.05	1	2	0		3	0.377572	0.310393	221	712	0.444751	483	1086	1798	0.134358
SCR076R_J15	Eijkman.12	1	2	0		3	0.243028	0.408708	291	712	0.0773481	84	1086	1798	0.33136
SCR082_J15	Eijkman.00	1	1	0	1	1	1	1	3364	3364	1	1487	1487	4851	0
SCR084R_J15	Eijkman.08	1	2	0	1	1	1	1	738	738	1	3316	3316	4054	0
SCR087_J15	Eijkman.16	1	1	0	2	2	0.926128	0.915018	1249	1365	0.937238	1120	1195	2560	0.02222
SCR087_J15	Eijkman.08	1	1	0		2	0.0738716	0.0849817	116	1365	0.0627615	75	1195	2560	0.0222202
SCR088_J15	Eijkman.00	1	1	0	3	3	0.696583	0.723487	1494	2065	0.66968	1630	2434	4499	0.053807
SCR088_J15	Eijkman.08	1	1	0		3	0.284693	0.257143	531	2065	0.312243	760	2434	4499	0.0551
SCR088_J15	Eijkman.01	1	1	0		3	0.0187238	0.0193705	40	2065	0.0180772	44	2434	4499	0.0012933
SCR091_J15	Eijkman.09	1	1	0	1	1	1	1	1706	1706	1	809	809	2515	0
SCR092_J15	Eijkman.02	1	1	0	1	1	1	1	1032	1032	1	482	482	1514	0
SCR094_J15	Eijkman.00	1	1	1	1	1	1	1	303	303	1	1265	1265	1568	0
SCR094R_J15	Eijkman.05	1	2	1	2	2	0.933196	0.928309	505	544	0.938083	1106	1179	1723	0.009774
SCR094R_J15	Eijkman.14	1	2	1		2	0.066804	0.0716912	39	544	0.0619169	73	1179	1723	0.0097743
SCR095_J15	Eijkman.23	1	1	1	2	2	0.547872	0.603873	343	568	0.49187	242	492	1060	0.112003
SCR095_J15	Eijkman.08	1	1	1		2	0.452128	0.396127	225	568	0.50813	250	492	1060	0.112003
SCR095R_J15	Eijkman.13	1	2	1	1	1	1	1	1984	1984	1	1525	1525	3509	0
SCR097_J15	Eijkman.08	1	1	0	1	1	1	1	1973	1973	1	3570	3570	5543	0
SCR102_J15	Eijkman.00	1	1	0	1	1	1	1	2243	2243	1	697	697	2940	0
SCR103R_J15	Eijkman.00	1	2	0	1	1	1	1	411	411	1	1455	1455	1866	0
SCR104_J15	Eijkman.02	1	1	0	1	1	1	1	735	735	1	1534	1534	2269	0
SCR105_J15	Eijkman.04	1	1	0	1	1	1	1	447	447	1	384	384	831	0
SCR106_J15	Eijkman.11	1	1	0	2	2	0.987212	0.998058	1542	1545	0.976365	1198	1227	2772	0.021693
SCR106_J15	Eijkman.01	1	1	0		2	0.0127883	0.00194175	3	1545	0.0236349	29	1227	2772	0.0216932
SCR108_J15	Eijkman.04	1	1	0	1	1	1	1	2133	2133	1	2257	2257	4390	0
SCR112_J15	Eijkman.09	1	1	0	1	1	1	1	1546	1546	1	812	812	2358	0
SCR113_J15	Eijkman.05	1	1	0	1	1	1	1	1119	1119	1	496	496	1615	0
SCR115_J15	Eijkman.20	1	1	0	1	1	1	1	443	443	1	1268	1268	1711	0
SCR116_J15	Eijkman.01	1	1	1	3	3	0.75966	0.762155	580	761	0.757166	951	1256	2017	0.004989
SCR116_J15	Eijkman.06	1	1	1		3	0.141557	0.114323	87	761	0.16879	212	1256	2017	0.054467
SCR116_J15	Eijkman.00	1	1	1		3	0.0987831	0.123522	94	761	0.0740446	93	1256	2017	0.0494774
SCR116R_J15	Eijkman.01	1	2	1	4	4	0.786382	0.746032	376	504	0.826733	501	606	1110	0.080701
SCR116R_J15	Eijkman.03	1	2	1		4	0.141757	0.174603	88	504	0.108911	66	606	1110	0.065692
SCR116R_J15	Eijkman.08	1	2	1		4	0.0561744	0.0694444	35	504	0.0429043	26	606	1110	0.0265401
SCR116R_J15	Eijkman.09	1	2	1		4	0.0156864	0.00992063	5	504	0.0214521	13	606	1110	0.0115315
SRG013_J15	Eijkman.04	1	1	0	1	1	1	1	3428	3428	1	3504	3504	6932	0
SRG018_J15	Eijkman.01	1	1	0	1	1	1	1	2124	2124	1	1275	1275	3399	0
SRG020_J15	Eijkman.00	1	1	0	1	1	1	1	2858	2858	1	939	939	3797	0
SRG061_J15	Eijkman.12	1	1	1	2	2	0.761854	0.778146	470	604	0.745562	252	338	942	0.032584
SRG061_J15	Eijkman.03	1	1	1		2	0.238146	0.221854	134	604	0.254438	86	338	942	0.032584
SRG061R_J16	Eijkman.03	2	2	1	2	2	0.871106	0.84013	1813	2158	0.902082	2036	2257	4415	0.061952
SRG061R_J16	Eijkman.02	2	2	1		2	0.128894	0.15987	345	2158	0.0979176	221	2257	4415	0.0619524
SRG066_J16	Eijkman.06	2	1	1	1	1	1	1	928	928	1	1446	1446	2374	0
SRG066R_J15	Eijkman.06	1	2	1	1	1	1	1	2180	2180	1	3214	3214	5394	0
SRG071_J16	Eijkman.24	2	1	1	3	3	0.495069	0.444896	1970	4428	0.545241	2091	3835	8263	0.100345
SRG071_J16	Eijkman.15	2	1	1		3	0.493289	0.540425	2393	4428	0.446154	1711	3835	8263	0.094271
SRG071_J16	Eijkman.00	2	1	1		3	0.0116421	0.0146793	65	4428	0.00860495	33	3835	8263	0.00607435
SRG071R_J16	Eijkman.15	2	2	1	1	1	1	1	2495	2495	1	883	883	3378	0
SRG073_J16	Eijkman.02	2	1	1	1	1	1	1	1176	1176	1	2832	2832	4008	0
SRG073R_J15	Eijkman.02	1	2	1	1	1	1	1	1648	1648	1	963	963	2611	0
SRG082_J16	Eijkman.10	2	1	1	2	2	0.589769	0.489235	2136	4366	0.690302	2171	3145	7511	0.201067
SRG082_J16	Eijkman.07	2	1	1		2	0.410231	0.510765	2230	4366	0.309698	974	3145	7511	0.201067
SRG082R_J15	Eijkman.12	1	2	1	1	1	1	1	2511	2511	1	1026	1026	3537	0
SRG084_J16	Eijkman.02	2	1	1	1	1	1	1	4213	4213	1	2778	2778	6991	0
SRG084R_J15	Eijkman.02	1	2	1	1	1	1	1	449	449	1	1565	1565	2014	0
SRG093_J15	Eijkman.02	1	1	1	2	2	0.847402	0.857906	803	936	0.836898	1565	1870	2806	0.021008
SRG093_J15	Eijkman.04	1	1	1		2	0.152598	0.142094	133	936	0.163102	305	1870	2806	0.021008
SRG093R_J15	Eijkman.10	1	2	1	1	1	1	1	485	485	1	462	462	947	0
SRG099_J15	Eijkman.00	1	1	1	1	1	1	1	2064	2064	1	2616	2616	4680	0
SRG099R_J16	Eijkman.04	2	2	1	3	3	0.540715	0.514706	2765	5372	0.566724	1635	2885	8257	0.052018
SRG099R_J16	Eijkman.00	2	2	1		3	0.339751	0.366158	1967	5372	0.313345	904	2885	8257	0.052813
SRG099R_J16	Eijkman.13	2	2	1		3	0.119533	0.119136	640	5372	0.119931	346	2885	8257	0.000795
SRG108_J15	Eijkman.17	1	1	1	2	2	0.969114	0.997161	1756	1761	0.941066	1006	1069	2830	0.056095
SRG108_J15	Eijkman.00	1	1	1		2	0.0308864	0.0028393	5	1761	0.0589336	63	1069	2830	0.0560943
SRG108R_J16	Eijkman.02	2	2	1	1	1	1	1	7436	7436	1	3926	3926	11362	0
SRG109_J16	Eijkman.04	2	1	0	2	2	0.988967	0.978192	2467	2522	0.999742	7754	7756	10278	0.02155
SRG109_J16	Eijkman.00	2	1	0		2	0.011033	0.0218081	55	2522	0.000257865	2	7756	10278	0.0215502
SRG111_j15	Eijkman.00	1	1	1	1	1	1	1	598	598	1	1772	1772	2370	0
SRG111R_J15	Eijkman.00	1	2	1	1	1	1	1	808	808	1	1763	1763	2571	0
SRG116_J15	Eijkman.06	1	1	1	4	4	0.520646	0.451977	400	885	0.589316	353	599	1484	0.137339
SRG116_J15	Eijkman.00	1	1	1		4	0.253493	0.298305	264	885	0.208681	125	599	1484	0.089624
SRG116_J15	Eijkman.17	1	1	1		4	0.126869	0.146893	130	885	0.106845	64	599	1484	0.040048
SRG116_J15	Eijkman.02	1	1	1		4	0.0989917	0.102825	91	885	0.0951586	57	599	1484	0.0076664
SRG116R_J16	Eijkman.06	2	2	1	1	1	1	1	2558	2558	1	4352	4352	6910	0
SRG126_J16	Eijkman.01	2	1	1	1	1	1	1	1456	1456	1	2906	2906	4362	0
SRG126R_J15	Eijkman.01	1	2	1	1	1	1	1	3826	3826	1	3863	3863	7689	0
SRG131R_J16	Eijkman.02	2	2	0	2	2	0.895716	0.793273	4528	5708	0.99816	1085	1087	6795	0.204887
SRG131R_J16	Eijkman.01	2	2	0		2	0.104284	0.206727	1180	5708	0.00183993	2	1087	6795	0.204887
SRG132R_J16	Eijkman.01	2	2	0	1	1	1	1	5111	5111	1	1312	1312	6423	0
SRG141_J15	Eijkman.12	1	1	1	1	1	1	1	2338	2338	1	1005	1005	3343	0
SRG141R_J15	Eijkman.07	1	2	1	1	1	1	1	3745	3745	1	1534	1534	5279	0
SRG144R_J15	Eijkman.07	1	2	0	1	1	1	1	686	686	1	2509	2509	3195	0
														19502

## Sheet: Relapses
s_Sample	h_popUID	IT_run	relapse	relapse_pair	relapse_pattern	Location	IDStudy	Treatment	initial_PQ	PQ	First_Enrolment_Date	Relapse_Date	Days_to_relapse	Days_R1_to_R2	Pv asexual count	MOI	MOI_diff	c_AveragedFrac	R1_MapFrac	R1_ReadCnt	R1_totalReadCnt	R2_MapFrac	R2_ReadCnt	R2_totalReadCnt	TotalReadCnt	Read_discrepancy	Relapse Category: 0 (only 1 relapse), 1 (1st relpase of 2), 2 (2nd relapse of 2)	MOI 1, No relapse	MOI 2, no relapse	MOI 3, no relapse	MOI 4, no relapse	MOI 1, relapse	MOI 2, relapse	MOI 3, relapse	MOI 4, relapse
SCR001_J15	Eijkman.01	1	1	0		Lumajang	1	DHA-PP + PQ	1	1	2010-12-01	2010-12-01	0		221	1		1	1	787	787	1	547	547	1334	0	0	1	0	0	0	0	0	0	0
SCR002_J16	Eijkman.01	2	1	0		Lumajang	2	QN + PQ	1	1	2010-12-01	2010-12-01	0		4	1		1	1	1999	1999	1	3097	3097	5096	0	0	1	0	0	0	0	0	0	0
SCR003_J16	Eijkman.01	2	1	0		Lumajang	3	DHA-PP + PQ	1	1	2010-12-01	2010-12-01	0		117	1		1	1	1341	1341	1	1557	1557	2898	0	0	1	0	0	0	0	0	0	0
SCR005_J16	Eijkman.05	2	1	0		Lumajang	5	DHA-PP + PQ	1	1	2010-12-01	2010-12-01	0		128	4		0.438777	0.420528	1688	4014	0.457026	670	1466	5480	0.036498	0	0	0	0	1	0	0	0	0
SCR007_J16	Eijkman.00	2	1	0		Lumajang	7	QN + PQ	1	1	2010-12-01	2010-12-01	0		49	1		1	1	2751	2751	1	2787	2787	5538	0	0	1	0	0	0	0	0	0	0
SCR010_J15	Eijkman.02	1	1	0		Lumajang	10	DHA-PP + PQ	1	1	2010-12-01	2010-12-02	1		3	1		1	1	473	473	1	1656	1656	2129	0	0	1	0	0	0	0	0	0	0
SCR011_J15	Eijkman.05	1	1	0		Lumajang	11	DHA-PP + PQ	1	1	2010-12-01	2010-12-02	1		5	2		0.684622	0.807445	629	779	0.561798	1250	2225	3004	0.245647	0	0	1	0	0	0	0	0	0
SCR013_J15	Eijkman.00	1	1	0		Lumajang	13	QN + PQ	1	1	2010-12-01	2010-12-02	1		39	3		0.486963	0.506124	1033	2041	0.467802	1126	2407	4448	0.038322	0	0	0	1	0	0	0	0	0
SCR014_J16	Eijkman.03	2	1	0		Lumajang	14	QN + PQ	1	1	2010-12-01	2010-12-02	1		219	2		0.8054	0.69525	1127	1621	0.915551	1778	1942	3563	0.220301	0	0	1	0	0	0	0	0	0
SCR016_J16	Eijkman.03	2	1	0		Lumajang	16	QN + PQ	1	1	2010-12-01	2010-12-02	1		3	2		0.551842	0.575864	1799	3124	0.52782	702	1330	4454	0.048044	0	0	1	0	0	0	0	0	0
SCR018_J16	Eijkman.01	2	1	0		Lumajang	18	AS alone	0	0	2010-12-01	2010-12-04	3		14	1		1	1	8563	8563	1	5484	5484	14047	0	0	1	0	0	0	0	0	0	0
SCR021_J15	Eijkman.01	1	1	0		Lumajang	21	DHA-PP + PQ	1	1	2010-12-01	2010-12-04	3		16	2		0.989529	0.98768	481	487	0.991379	805	812	1299	0.003699	0	0	1	0	0	0	0	0	0
SCR026_J15	Eijkman.00	1	1	0		Lumajang	26	AS alone	0	0	2010-12-01	2010-12-06	5		574	1		1	1	1944	1944	1	1405	1405	3349	0	0	1	0	0	0	0	0	0	0
SCR027_J15	Eijkman.11	1	1	0		Lumajang	27	QN + PQ	1	1	2010-12-01	2010-12-06	5		49	1		1	1	3333	3333	1	1679	1679	5012	0	0	1	0	0	0	0	0	0	0
SCR028_J15	Eijkman.08	1	1	0		Lumajang	28	QN + PQ	1	1	2010-12-01	2010-12-06	5		818	1		1	1	1778	1778	1	732	732	2510	0	0	1	0	0	0	0	0	0	0
SCR033_J16	Eijkman.10	2	1	0		Lumajang	33	DHA-PP + PQ	1	1	2010-12-01	2010-12-09	8		229	3		0.917134	0.893803	12852	14379	0.940465	4818	5123	19502	0.046662	0	0	0	1	0	0	0	0	0
SCR034_J16	Eijkman.01	2	1	0		Lumajang	34	QN + PQ	1	1	2010-12-01	2010-12-09	8		285	3		0.576983	0.573575	3360	5858	0.580391	1545	2662	8520	0.006816	0	0	0	1	0	0	0	0	0
SCR039_J15	Eijkman.03	1	1	0		Lumajang	39	DHA-PP + PQ	1	1	2010-12-01	2010-12-12	11		175	2		0.552613	0.579439	372	642	0.525786	418	795	1437	0.053653	0	0	1	0	0	0	0	0	0
SCR041_J15	Eijkman.06	1	1	0		Lumajang	41	DHA-PP + PQ	1	1	2010-12-01	2010-12-13	12		71	4		0.527406	0.502528	1690	3363	0.552284	2889	5231	8594	0.049756	0	0	0	0	1	0	0	0	0
SCR044_J15	Eijkman.09	1	1	0		Lumajang	44	QN + PQ	1	1	2010-12-01	2010-12-16	15		84	2		0.988634	0.999007	2012	2014	0.978261	810	828	2842	0.020746	0	0	1	0	0	0	0	0	0
SCR048_J16	Eijkman.02	2	1	0		Lumajang	48	DHA-PP + PQ	1	1	2010-12-01	2010-12-19	18		343	1		1	1	674	674	1	1059	1059	1733	0	0	1	0	0	0	0	0	0	0
SCR049_J15	Eijkman.19	1	1	0		Lumajang	49	DHA-PP + PQ	1	1	2010-12-01	2010-12-20	19		78	1		1	1	3248	3248	1	3723	3723	6971	0	0	1	0	0	0	0	0	0	0
SCR051_J16	Eijkman.09	2	1	0		Lumajang	51	DHA-PP + PQ	1	1	2010-12-01	2010-12-20	19		549	1		1	1	1390	1390	1	3045	3045	4435	0	0	1	0	0	0	0	0	0	0
SCR053_J15	Eijkman.04	1	1	0		Lumajang	53	AS alone	0	0	2010-12-01	2010-12-22	21		47	1		1	1	3896	3896	1	1671	1671	5567	0	0	1	0	0	0	0	0	0	0
SCR054_J16	Eijkman.07	2	1	0		Lumajang	54	QN + PQ	1	1	2010-12-01	2010-12-23	22		4	1		1	1	1285	1285	1	4946	4946	6231	0	0	1	0	0	0	0	0	0	0
SCR059_J16	Eijkman.05	2	1	0		Lumajang	59	QN + PQ	1	1	2010-12-01	2011-01-01	31		335	2		0.907581	0.899275	1116	1241	0.915888	588	642	1883	0.016613	0	0	1	0	0	0	0	0	0
SCR063_J16	Eijkman.01	2	1	0		Lumajang	63	QN + PQ	1	1	2010-12-01	2011-01-04	34		118	1		1	1	4526	4526	1	1266	1266	5792	0	0	1	0	0	0	0	0	0	0
SCR064_J15	Eijkman.09	1	1	0		Lumajang	64	DHA-PP + PQ	1	1	2010-12-01	2011-01-07	37		174	2		0.84974	0.775938	703	906	0.923543	1220	1321	2227	0.147605	0	0	1	0	0	0	0	0	0
SCR082_J15	Eijkman.00	1	1	0		Lumajang	82	QN + PQ	1	1	2010-12-01	2011-01-19	49		321	1		1	1	3364	3364	1	1487	1487	4851	0	0	1	0	0	0	0	0	0	0
SCR088_J15	Eijkman.00	1	1	0		Lumajang	88	QN + PQ	1	1	2010-12-01	2011-01-26	56		269	3		0.696583	0.723487	1494	2065	0.66968	1630	2434	4499	0.053807	0	0	0	1	0	0	0	0	0
SCR091_J15	Eijkman.09	1	1	0		Lumajang	91	DHA-PP + PQ	1	1	2010-12-01	2011-01-31	61		423	1		1	1	1706	1706	1	809	809	2515	0	0	1	0	0	0	0	0	0	0
SCR102_J15	Eijkman.00	1	1	0		Lumajang	102	AS alone	0	0	2010-12-01	2011-02-27	88		29	1		1	1	2243	2243	1	697	697	2940	0	0	1	0	0	0	0	0	0	0
SCR104_J15	Eijkman.02	1	1	0		Lumajang	104	DHA-PP + PQ	1	1	2010-12-01	2011-03-06	95		135	1		1	1	735	735	1	1534	1534	2269	0	0	1	0	0	0	0	0	0	0
SCR105_J15	Eijkman.04	1	1	0		Lumajang	105	QN + PQ	1	1	2010-12-01	2011-03-08	97		307	1		1	1	447	447	1	384	384	831	0	0	1	0	0	0	0	0	0	0
SCR106_J15	Eijkman.11	1	1	0		Lumajang	106	DHA-PP + PQ	1	1	2010-12-01	2011-03-09	98		267	2		0.987212	0.998058	1542	1545	0.976365	1198	1227	2772	0.021693	0	0	1	0	0	0	0	0	0
SCR108_J15	Eijkman.04	1	1	0		Lumajang	108	QN + PQ	1	1	2010-12-01	2011-03-12	101		226	1		1	1	2133	2133	1	2257	2257	4390	0	0	1	0	0	0	0	0	0	0
SCR112_J15	Eijkman.09	1	1	0		Lumajang	112	AS alone	0	0	2010-12-01	2011-03-27	116		85	1		1	1	1546	1546	1	812	812	2358	0	0	1	0	0	0	0	0	0	0
SCR115_J15	Eijkman.20	1	1	0		Lumajang	115	DHA-PP + PQ	1	1	2010-12-01	2011-04-11	131		210	1		1	1	443	443	1	1268	1268	1711	0	0	1	0	0	0	0	0	0	0
SCR006_J16	Eijkman.22	2	1	0		Lumajang	6	AS alone	0	0	2010-12-01	2010-12-01	0		27	2		0.686289	0.751505	2247	2990	0.621074	613	987	3977	0.130431	1	0	0	0	0	0	1	0	0
SCR008_J15	Eijkman.00	1	1	1		Lumajang	8	QN + PQ	1	1	2010-12-01	2010-12-01	0		62	3		0.687206	0.655788	4300	6557	0.718623	355	494	7051	0.062835	1	0	0	0	0	0	0	1	0
SCR015_J15	Eijkman.01	1	1	1		Lumajang	15	AS alone	0	0	2010-12-01	2010-12-02	1		4	4		0.71618	0.721733	2866	3971	0.710627	4273	6013	9984	0.011106	1	0	0	0	0	0	0	0	1
SCR017_J16	Eijkman.05	2	1	1		Lumajang	17	AS alone	0	0	2010-12-01	2010-12-02	1		74	4		0.705964	0.718056	1197	1667	0.693872	2457	3541	5208	0.024184	1	0	0	0	0	0	0	0	1
SCR019_J16	Eijkman.01	2	1	1		Lumajang	19	DHA-PP + PQ	1	1	2010-12-01	2010-12-04	3		55	3		0.439494	0.407975	1064	2608	0.471012	2876	6106	8714	0.063037	1	0	0	0	0	0	0	1	0
SCR022_J15	Eijkman.18	1	1	1		Lumajang	22	AS alone	0	0	2010-12-01	2010-12-04	3		19	2		0.926952	0.944954	721	763	0.908951	589	648	1411	0.036003	1	0	0	0	0	0	1	0	0
SCR023_J16	Eijkman.04	2	1	0		Lumajang	23	QN + PQ	1	1	2010-12-01	2010-12-05	4		59	1		1	1	1694	1694	1	1768	1768	3462	0	1	0	0	0	0	1	0	0	0
SCR025_J16	Eijkman.07	2	1	1		Lumajang	25	AS alone	0	0	2010-12-01	2010-12-06	5		4	1		1	1	1118	1118	1	1550	1550	2668	0	1	0	0	0	0	1	0	0	0
SCR030_J15	Eijkman.14	1	1	0		Lumajang	30	AS alone	0	0	2010-12-01	2010-12-07	6		389	2		0.769694	0.705189	897	1272	0.834199	2249	2696	3968	0.12901	1	0	0	0	0	0	1	0	0
SCR031_J15	Eijkman.03	1	1	0		Lumajang	31	QN + PQ	1	1	2010-12-01	2010-12-07	6		535	1		1	1	1365	1365	1	1253	1253	2618	0	1	0	0	0	0	1	0	0	0
SCR035_J16	Eijkman.03	2	1	1		Lumajang	35	AS alone	0	0	2010-12-01	2010-12-09	8		92	1		1	1	2516	2516	1	9229	9229	11745	0	1	0	0	0	0	1	0	0	0
SCR036_J15	Eijkman.00	1	1	1		Lumajang	36	AS alone	0	0	2010-12-01	2010-12-09	8		102	2		0.957164	0.945471	1075	1137	0.968858	560	578	1715	0.023387	1	0	0	0	0	0	1	0	0
SCR038_J15	Eijkman.01	1	1	1		Lumajang	38	AS alone	0	0	2010-12-01	2010-12-11	10		24	2		0.978454	0.9625	385	400	0.994409	1245	1252	1652	0.031909	1	0	0	0	0	0	1	0	0
SCR043_J16	Eijkman.01	2	1	1		Lumajang	43	AS alone	0	0	2010-12-01	2010-12-14	13		114	1		1	1	2052	2052	1	5565	5565	7617	0	1	0	0	0	0	1	0	0	0
SCR045_J15	Eijkman.25	1	1	0		Lumajang	45	AS alone	0	0	2010-12-01	2010-12-16	15		88	3		0.48908	0.483683	1912	3953	0.494477	940	1901	5854	0.010794	1	0	0	0	0	0	0	1	0
SCR046_J16	Eijkman.08	2	1	0		Lumajang	46	AS alone	0	0	2010-12-01	2010-12-16	15		262	3		0.900158	0.970089	4119	4246	0.830227	2851	3434	7680	0.139862	1	0	0	0	0	0	0	1	0
SCR047_J16	Eijkman.04	2	1	1		Lumajang	47	AS alone	0	0	2010-12-01	2010-12-18	17		132	2		0.984894	0.979809	2766	2823	0.989979	2865	2894	5717	0.01017	1	0	0	0	0	0	1	0	0
SCR050_J16	Eijkman.21	2	1	1		Lumajang	50	AS alone	0	0	2010-12-01	2010-12-20	19		294	1		1	1	4013	4013	1	1632	1632	5645	0	1	0	0	0	0	1	0	0	0
SCR052_J15	Eijkman.11	1	1	1		Lumajang	52	QN + PQ	1	1	2010-12-01	2010-12-22	21		254	1		1	1	3046	3046	1	1370	1370	4416	0	1	0	0	0	0	1	0	0	0
SCR055_J15	Eijkman.02	1	1	1		Lumajang	55	AS alone	0	0	2010-12-01	2010-12-25	24		184	1		1	1	1030	1030	1	2580	2580	3610	0	1	0	0	0	0	1	0	0	0
SCR057_J15	Eijkman.01	1	1	1		Lumajang	57	QN + PQ	1	1	2010-12-01	2010-12-29	28		141	2		0.986511	0.982191	1820	1853	0.99083	1945	1963	3816	0.008639	1	0	0	0	0	0	1	0	0
SCR058_J15	Eijkman.05	1	1	1		Lumajang	58	AS alone	0	0	2010-12-01	2010-12-31	30		273	1		1	1	2531	2531	1	2711	2711	5242	0	1	0	0	0	0	1	0	0	0
SCR060_J16	Eijkman.04	2	1	1		Lumajang	60	AS alone	0	0	2010-12-01	2011-01-03	33		108	1		1	1	670	670	1	3644	3644	4314	0	1	0	0	0	0	1	0	0	0
SCR087_J15	Eijkman.16	1	1	0		Lumajang	87	DHA-PP + PQ	1	1	2010-12-01	2011-01-25	55		348	2		0.926128	0.915018	1249	1365	0.937238	1120	1195	2560	0.02222	1	0	0	0	0	0	1	0	0
SCR092_J15	Eijkman.02	1	1	0		Lumajang	92	AS alone	0	0	2010-12-01	2011-02-01	62		93	1		1	1	1032	1032	1	482	482	1514	0	1	0	0	0	0	1	0	0	0
SCR094_J15	Eijkman.00	1	1	1		Lumajang	94	AS alone	0	0	2010-12-01	2011-02-11	72		393	1		1	1	303	303	1	1265	1265	1568	0	1	0	0	0	0	1	0	0	0
SCR095_J15	Eijkman.23	1	1	1		Lumajang	95	AS alone	0	0	2010-12-01	2011-02-13	74		245	2		0.547872	0.603873	343	568	0.49187	242	492	1060	0.112003	1	0	0	0	0	0	1	0	0
SCR097_J15	Eijkman.08	1	1	0		Lumajang	97	AS alone	0	0	2010-12-01	2011-02-14	75		266	1		1	1	1973	1973	1	3570	3570	5543	0	1	0	0	0	0	1	0	0	0
SCR113_J15	Eijkman.05	1	1	0		Lumajang	113	AS alone	0	0	2010-12-01	2011-04-03	123		370	1		1	1	1119	1119	1	496	496	1615	0	1	0	0	0	0	1	0	0	0
SCR116_J15	Eijkman.01	1	1	1		Lumajang	116	AS alone	0	0	2010-12-01	2011-04-18	138		117	3		0.75966	0.762155	580	761	0.757166	951	1256	2017	0.004989	1	0	0	0	0	0	0	1	0
SRG013_J15	Eijkman.04	1	1	0		Sragen	13	DHA-PP + PQ	1	1	2013-04-01	2013-04-01	0		195	1		1	1	3428	3428	1	3504	3504	6932	0	1	0	0	0	0	1	0	0	0
SRG018_J15	Eijkman.01	1	1	0		Sragen	18	AS alone + PQ	1	1	2013-04-01	2013-04-01	0		245	1		1	1	2124	2124	1	1275	1275	3399	0	1	0	0	0	0	1	0	0	0
SRG020_J15	Eijkman.00	1	1	0		Sragen	20	AS-PYR + PQ	1	1	2013-04-01	2013-04-02	1		3	1		1	1	2858	2858	1	939	939	3797	0	1	0	0	0	0	1	0	0	0
SRG061_J15	Eijkman.12	1	1	1		Sragen	61	AS-PYR + PQ	1	1	2013-04-01	2013-04-17	16		115	2		0.761854	0.778146	470	604	0.745562	252	338	942	0.032584	1	0	0	0	0	0	1	0	0
SRG066_J16	Eijkman.06	2	1	1		Sragen	66	AS-PYR + PQ	1	1	2013-04-01	2013-04-20	19		1	1		1	1	928	928	1	1446	1446	2374	0	1	0	0	0	0	1	0	0	0
SRG071_J16	Eijkman.24	2	1	1		Sragen	71	AS-PYR + PQ	1	1	2013-04-01	2013-04-22	21		318	3		0.495069	0.444896	1970	4428	0.545241	2091	3835	8263	0.100345	1	0	0	0	0	0	0	1	0
SRG073_J16	Eijkman.02	2	1	1		Sragen	73	DHA-PP + PQ	1	1	2013-04-01	2013-04-23	22		47	1		1	1	1176	1176	1	2832	2832	4008	0	1	0	0	0	0	1	0	0	0
SRG082_J16	Eijkman.10	2	1	1		Sragen	82	DHA-PP + PQ	1	1	2013-04-01	2013-04-27	26		202	2		0.589769	0.489235	2136	4366	0.690302	2171	3145	7511	0.201067	1	0	0	0	0	0	1	0	0
SRG084_J16	Eijkman.02	2	1	1		Sragen	84	AS-PYR + PQ	1	1	2013-04-01	2013-04-28	27		49	1		1	1	4213	4213	1	2778	2778	6991	0	1	0	0	0	0	1	0	0	0
SRG093_J15	Eijkman.02	1	1	1		Sragen	93	AS alone + PQ	1	1	2013-04-01	2013-04-29	28		479	2		0.847402	0.857906	803	936	0.836898	1565	1870	2806	0.021008	1	0	0	0	0	0	1	0	0
SRG099_J15	Eijkman.00	1	1	1		Sragen	99	AS-PYR + PQ	1	1	2013-04-01	2013-04-30	29		29	1		1	1	2064	2064	1	2616	2616	4680	0	1	0	0	0	0	1	0	0	0
SRG108_J15	Eijkman.17	1	1	1		Sragen	108	DHA-PP + PQ	1	1	2013-04-01	2013-05-03	32		73	2		0.969114	0.997161	1756	1761	0.941066	1006	1069	2830	0.056095	1	0	0	0	0	0	1	0	0
SRG109_J16	Eijkman.04	2	1	0		Sragen	109	AS alone + PQ	1	1	2013-04-01	2013-05-04	33		70	2		0.988967	0.978192	2467	2522	0.999742	7754	7756	10278	0.02155	1	0	0	0	0	0	1	0	0
SRG111_j15	Eijkman.00	1	1	1		Sragen	111	AS alone + PQ	1	1	2013-04-01	2013-05-06	35		298	1		1	1	598	598	1	1772	1772	2370	0	1	0	0	0	0	1	0	0	0
SRG116_J15	Eijkman.06	1	1	1		Sragen	116	AS alone + PQ	1	1	2013-04-01	2013-05-08	37		99	4		0.520646	0.451977	400	885	0.589316	353	599	1484	0.137339	1	0	0	0	0	0	0	0	1
SRG126_J16	Eijkman.01	2	1	1		Sragen	126	AS alone + PQ	1	1	2013-04-01	2013-05-15	44		33	1		1	1	1456	1456	1	2906	2906	4362	0	1	0	0	0	0	1	0	0	0
SRG141_J15	Eijkman.12	1	1	1		Sragen	141	DHA-PP + PQ	1	1	2013-04-01	2013-05-25	54		400	1		1	1	2338	2338	1	1005	1005	3343	0	1	0	0	0	0	1	0	0	0
SCR008R_J16	Eijkman.01	2	2	1	Diff	Lumajang			1	1	2010-12-01	2011-01-31	61	61	419	1	-2	1	1	1418	1418	1	5504	5504	6922	0	2
SCR015R_J16	Eijkman.10	2	2	1	MVE	Lumajang			0	1	2010-12-01	2010-12-19	18	17	32	2	-2	0.960308	0.956365	4252	4446	0.964252	2023	2098	6544	0.007887	2
SCR017R_J15	Eijkman.05	1	2	1	Hom	Lumajang			0	1	2010-12-01	2010-12-23	22	21	182	3	-1	0.964171	0.944947	1150	1217	0.983395	533	542	1759	0.038448	2
SCR019R_J16	Eijkman.06	2	2	1	Hom	Lumajang			1	1	2010-12-01	2011-04-09	129	126	23	1	-2	1	1	6325	6325	1	6633	6633	12958	0	2
SCR022R_J16	Eijkman.03	2	2	1	MVE	Lumajang			0	1	2010-12-01	2010-12-25	24	21	5	1	-1	1	1	3194	3194	1	5388	5388	8582	0	2
SCR025R_J16	Eijkman.07	2	2	1	Hom	Lumajang			0	1	2010-12-01	2010-12-27	26	21	2	1	0	1	1	4439	4439	1	710	710	5149	0	2
SCR035R_J15	Eijkman.03	1	2	1	Hom	Lumajang			0	1	2010-12-01	2011-05-21	171	163	165	1	0	1	1	1752	1752	1	620	620	2372	0	2
SCR036R_J15	Eijkman.00	1	2	1	Hom	Lumajang			0	1	2010-12-01	2010-12-28	27	19	230	2	0	0.868357	0.874856	1517	1734	0.861858	705	818	2552	0.012998	2
SCR038R_J16	Eijkman.01	2	2	1	Hom	Lumajang			0	1	2010-12-01	2011-01-01	31	21	4	1	-1	1	1	6399	6399	1	5216	5216	11615	0	2
SCR040R_J16	Eijkman.00	2	2	0		Lumajang	40R	AS alone	0	1	2010-12-01	2011-01-23	53	41	4	2		0.805649	0.855111	2225	2602	0.756186	2078	2748	5350	0.098925	2
SCR042R_J16	Eijkman.01	2	2	0		Lumajang	42R	AS alone	0	1	2010-12-01	2011-02-15	76	64	3	1		1	1	3289	3289	1	985	985	4274	0	2
SCR043R_J16	Eijkman.00	2	2	1	Diff	Lumajang			0	1	2010-12-01	2011-01-02	32	19	66	1	0	1	1	5285	5285	1	10183	10183	15468	0	2
SCR047R_J16	Eijkman.06	2	2	1	MVE	Lumajang			0	1	2010-12-01	2011-01-08	38	21	16	1	-1	1	1	2145	2145	1	2246	2246	4391	0	2
SCR050R_J16	Eijkman.07	2	2	1	Diff	Lumajang			0	1	2010-12-01	2011-01-17	47	28	52	1	0	1	1	2244	2244	1	891	891	3135	0	2
SCR052R_J16	Eijkman.06	2	2	1	Diff	Lumajang			1	1	2010-12-01	2011-05-29	179	158	164	1	0	1	1	8233	8233	1	7341	7341	15574	0	2
SCR055R_J15	Eijkman.11	1	2	1	Diff	Lumajang			0	1	2010-12-01	2011-02-10	71	47	187	1	0	1	1	1335	1335	1	2730	2730	4065	0	2
SCR057R_J16	Eijkman.02	2	2	1	MVE	Lumajang			1	1	2010-12-01	2011-02-03	64	36	9	2	0	0.929156	0.877792	668	761	0.980519	1359	1386	2147	0.102727	2
SCR058R_J16	Eijkman.05	2	2	1	Hom	Lumajang			0	1	2010-12-01	2011-01-21	51	21	5	3	2	0.826176	0.808957	3125	3863	0.843395	1411	1673	5536	0.034438	2
SCR060R_J16	Eijkman.04	2	2	1	Hom	Lumajang			0	1	2010-12-01	2011-01-24	54	21	3	1	0	1	1	1170	1170	1	4180	4180	5350	0	2
SCR061R_J15	Eijkman.11	1	2	0		Lumajang	61R	QN + PQ	1	1	2010-12-01	2011-07-16	227	194	64	1		1	1	2715	2715	1	1122	1122	3837	0	2
SCR076R_J15	Eijkman.03	1	2	0		Lumajang	76R	AS alone	0	1	2010-12-01	2011-02-04	65	21	10	3		0.3794	0.280899	200	712	0.477901	519	1086	1798	0.197002	2
SCR084R_J15	Eijkman.08	1	2	0		Lumajang	84R	AS alone	0	1	2010-12-01	2011-02-14	75	21	48	1		1	1	738	738	1	3316	3316	4054	0	2
SCR094R_J15	Eijkman.05	1	2	1	Diff	Lumajang			0	1	2010-12-01	2011-03-03	92	20	307	2	1	0.933196	0.928309	505	544	0.938083	1106	1179	1723	0.009774	2
SCR095R_J15	Eijkman.13	1	2	1	Diff	Lumajang			0	1	2010-12-01	2011-03-06	95	21	41	1	-1	1	1	1984	1984	1	1525	1525	3509	0	2
SCR103R_J15	Eijkman.00	1	2	0		Lumajang	103R	AS alone	0	1	2010-12-01	2011-04-17	137	49	297	1		1	1	411	411	1	1455	1455	1866	0	2
SCR116R_J15	Eijkman.01	1	2	1	Hom	Lumajang			0	1	2010-12-01	2011-05-09	159	21	14	4	1	0.786382	0.746032	376	504	0.826733	501	606	1110	0.080701	2
SRG061R_J16	Eijkman.03	2	2	1	Hom	Sragen			1	1	2013-04-01	2013-08-02	123	107	34	2	0	0.871106	0.84013	1813	2158	0.902082	2036	2257	4415	0.061952	2
SRG066R_J15	Eijkman.06	1	2	1	Hom	Sragen			1	1	2013-04-01	2014-01-15	289	270	116	1	0	1	1	2180	2180	1	3214	3214	5394	0	2
SRG071R_J16	Eijkman.15	2	2	1	Hom	Sragen			1	1	2013-04-01	2013-08-28	149	128	111	1	-2	1	1	2495	2495	1	883	883	3378	0	2
SRG073R_J15	Eijkman.02	1	2	1	Hom	Sragen			1	1	2013-04-01	2013-08-05	126	104	123	1	0	1	1	1648	1648	1	963	963	2611	0	2
SRG082R_J15	Eijkman.12	1	2	1	Diff	Sragen			1	1	2013-04-01	2013-08-27	148	122	163	1	-1	1	1	2511	2511	1	1026	1026	3537	0	2
SRG084R_J15	Eijkman.02	1	2	1	Hom	Sragen			1	1	2013-04-01	2013-08-17	138	111	115	1	0	1	1	449	449	1	1565	1565	2014	0	2
SRG093R_J15	Eijkman.10	1	2	1	Diff	Sragen			1	1	2013-04-01	2013-08-03	124	96	89	1	-1	1	1	485	485	1	462	462	947	0	2
SRG099R_J16	Eijkman.04	2	2	1	Hom	Sragen			1	1	2013-04-01	2013-07-07	97	68	165	3	2	0.540715	0.514706	2765	5372	0.566724	1635	2885	8257	0.052018	2
SRG108R_J16	Eijkman.02	2	2	1	Diff	Sragen			1	1	2013-04-01	2013-09-20	172	140	5	1	-1	1	1	7436	7436	1	3926	3926	11362	0	2
SRG111R_J15	Eijkman.00	1	2	1	Hom	Sragen			1	1	2013-04-01	2013-07-29	119	84	22	1	0	1	1	808	808	1	1763	1763	2571	0	2
SRG116R_J16	Eijkman.06	2	2	1	Hom	Sragen			1	1	2013-04-01	2013-08-24	145	108	88	1	-3	1	1	2558	2558	1	4352	4352	6910	0	2
SRG126R_J15	Eijkman.01	1	2	1	Hom	Sragen			1	1	2013-04-01	2013-06-23	83	39	12	1	0	1	1	3826	3826	1	3863	3863	7689	0	2
SRG131R_J16	Eijkman.02	2	2	0		Sragen	131R	AS alone + PQ	1	1	2013-04-01	2013-09-04	156	107	88	2		0.895716	0.793273	4528	5708	0.99816	1085	1087	6795	0.204887	2
SRG132R_J16	Eijkman.01	2	2	0		Sragen	132R	AS-PYR + PQ	1	1	2013-04-01	2013-10-04	186	136	32	1		1	1	5111	5111	1	1312	1312	6423	0	2
SRG141R_J15	Eijkman.07	1	2	1	Diff	Sragen			1	1	2013-04-01	2013-07-27	117	63	66	1	0	1	1	3745	3745	1	1534	1534	5279	0	2
SRG144R_J15	Eijkman.07	1	2	0		Sragen	144R	AS alone + PQ	1	1	2013-04-01	2013-08-25	146	91	142	1		1	1	686	686	1	2509	2509	3195	0	2
